# Supplementary material for: Parallel evolution of salinity tolerance in Arabidopsis thaliana accessions from Cape Verde Islands
Source: Sci Adv. 2025 Jul 11;11(28):eadq8210. doi: 10.1126/sciadv.adq8210 (PMC12248283; doi:10.1126/sciadv.adq8210)
Supplement: Supplementary file 2 — Tables S1 to S4 [file sciadv.adq8210_tables_s1_to_s4.zip]

Archive with 4 entries (4 files):
- adq8210_table_s1.csv
- adq8210_table_s2.csv
- adq8210_table_s3.tsv
- adq8210_table_s4.xlsx
