# Supplementary material for: Parallel evolution of salinity tolerance in Arabidopsis thaliana accessions from Cape Verde Islands
Source: Sci Adv. 2025 Jul 11;11(28):eadq8210. doi: 10.1126/sciadv.adq8210 (PMC12248283; doi:10.1126/sciadv.adq8210)
Supplement: Supplementary file 2 — Tables S1 to S4 [file sciadv.adq8210_tables_s1_to_s4.zip › adq8210_table_s1.csv]

Phenoscope	Injection	Filename	Replicate	RIL	Freshweight	Metabolite	class	cc
P4ID23	16	18042037	2	8RV285	56.14285714	2_Isopropylmalate_3tms	OA	0.166447478379968
P4ID24	10	17112236	1	8RV297	50	2_Isopropylmalate_3tms	OA	0.154296
P4ID24	25	18020141	2	8RV016	104.3	2_Isopropylmalate_3tms	OA	0.130711409395974
P4ID23	15	18041715	2	8RV022	189.1	2_Isopropylmalate_3tms	OA	0.0128728820729769
P4ID23	6	18030606	1	8RV024	132.2	2_Isopropylmalate_3tms	OA	0.120217133131621
P4ID23	3	18022221	1	8RV439	120.9	2_Isopropylmalate_3tms	OA	0.289454805624477
P4ID24	14	17120141	2	8RV362	50	2_Isopropylmalate_3tms	OA	0.246018000000006
P4ID23	8	18031414	1	8RV122	857	2_Isopropylmalate_3tms	OA	0.0942068098016362
P4ID23	9	18032213	1	8RV138	196.4	2_Isopropylmalate_3tms	OA	0.0952602647657861
P4ID23	12	18040635	2	8RV259	143.8	2_Isopropylmalate_3tms	OA	0.153320987482614
P4ID23	11	18040405	2	8RV122	88.6	2_Isopropylmalate_3tms	OA	0.0435841986455969
P4ID23	20	18050217	2	8RV224	66.1	2_Isopropylmalate_3tms	OA	0.18157296520423
P4ID23	10	18032803	2	8RV408	117.7	2_Isopropylmalate_3tms	OA	0.00766293967714548
P4ID23	12	18040607	2	8RV092	190.3	2_Isopropylmalate_3tms	OA	0.167665943247506
P4ID23	17	18042531	2	8RV310	104.4	2_Isopropylmalate_3tms	OA	0.204428045977006
P4ID23	7	18030824	1	8RV259	128.1	2_Isopropylmalate_3tms	OA	0.116500780640128
P4ID24	8	17111515	1	8RV073	127.2	2_Isopropylmalate_3tms	OA	0.104427672955976
P4ID23	7	18030810	1	8RV112	77.7	2_Isopropylmalate_3tms	OA	0.11542543114543
P4ID24	22	18012426	2	8RV433	53.2	2_Isopropylmalate_3tms	OA	0.108484962406017
P4ID24	24	18013030	2	8RV285	59.66666667	2_Isopropylmalate_3tms	OA	0.00910558659167013
P4ID23	11	18040434	2	8RV091	115	2_Isopropylmalate_3tms	OA	0.160417182608699
P4ID24	11	17112424	1	8RV230	50	2_Isopropylmalate_3tms	OA	0.142950000000004
P4ID24	12	17112741	2	8RV259	154.6	2_Isopropylmalate_3tms	OA	0.0917302716688227
P4ID23	7	18030831	1	8RV440	56.66666667	2_Isopropylmalate_3tms	OA	0.16096117057877
P4ID24	5	17110315	1	8RV182	46.8	2_Isopropylmalate_3tms	OA	0.0914358974358992
P4ID24	21	18012224	2	8RV475	147.9	2_Isopropylmalate_3tms	OA	0.102531440162275
P4ID23	15	18041716	2	8RV230	70.3	2_Isopropylmalate_3tms	OA	0.0908349786628749
P4ID23	14	18041325	2	8RV031	52.5	2_Isopropylmalate_3tms	OA	0.178483542857137
P4ID24	25	18020142	2	8RV161	66	2_Isopropylmalate_3tms	OA	0.111192424242425
P4ID23	19	18043019	2	8RV155	137.7	2_Isopropylmalate_3tms	OA	0.0862566957153241
P4ID24	12	17112731	2	8RV020	99.9	2_Isopropylmalate_3tms	OA	0.104698698698695
P4ID24	12	17112708	2	8RV403	86	2_Isopropylmalate_3tms	OA	0.0878395348837214
P4ID23	9	18032214	1	8RV179	70.3	2_Isopropylmalate_3tms	OA	0.224007809388329
P4ID23	10	18032804	2	8RV096	89.4	2_Isopropylmalate_3tms	OA	0.0518055033557048
P4ID23	8	18031426	1	8RV385	55.6	2_Isopropylmalate_3tms	OA	0.108972302158277
P4ID24	14	17120109	2	8RV122	112	2_Isopropylmalate_3tms	OA	0.0436160714285724
P4ID23	17	18042515	1	8RV411	87.7	2_Isopropylmalate_3tms	OA	0.0715567958950951
P4ID24	19	17121436	2	8RV418	50.2	2_Isopropylmalate_3tms	OA	0.10614541832669
P4ID23	17	18042532	2	8RV433	48.6	2_Isopropylmalate_3tms	OA	0.159749506172837
P4ID24	19	17121407	2	8RV408	12	2_Isopropylmalate_3tms	OA	0.417566666666679
P4ID24	8	17111506	1	8RV006	58.8	2_Isopropylmalate_3tms	OA	0.0706173469387746
P4ID23	6	18030614	1	8RV092	241.4	2_Isopropylmalate_3tms	OA	0.112516201325599
P4ID24	8	17111516	1	8RV076	112.1	2_Isopropylmalate_3tms	OA	0.115399643175738
P4ID24	11	17112425	1	8RV242	99.1	2_Isopropylmalate_3tms	OA	0.120988900100909
P4ID24	23	18012633	2	8RV059	44.85714286	2_Isopropylmalate_3tms	OA	0.0898630573191175
P4ID24	8	17111535	1	8RV275	68.7	2_Isopropylmalate_3tms	OA	0.0749053857350807
P4ID23	12	18040622	2	8RV377	56	2_Isopropylmalate_3tms	OA	0.216242946428564
P4ID24	9	17111713	1	8RV039	61	2_Isopropylmalate_3tms	OA	0.137118032786885
P4ID24	25	18020143	2	8RV082	111.4	2_Isopropylmalate_3tms	OA	0.11431328545781
P4ID23	16	18042010	1	8RV283	119.8	2_Isopropylmalate_3tms	OA	0.0623439482470765
P4ID24	10	17112216	1	8RV059	163.8	2_Isopropylmalate_3tms	OA	0.0988492063492057
P4ID24	12	17112732	2	8RV402	46.6	2_Isopropylmalate_3tms	OA	0.11692060085837
P4ID24	6	17110735	1	8RV377	46	2_Isopropylmalate_3tms	OA	0.039571739130434
P4ID23	12	18040628	2	8RV409	55.8	2_Isopropylmalate_3tms	OA	0.119485322580647
P4ID23	4	18022712	1	8RV081	123	2_Isopropylmalate_3tms	OA	0.122417902439024
P4ID23	8	18031437	2	8RV125	81.2	2_Isopropylmalate_3tms	OA	0.0720553571428594
P4ID24	20	18011838	2	8RV298	54.71428571	2_Isopropylmalate_3tms	OA	0.096177806796047
P4ID23	9	18032223	1	8RV285	40	2_Isopropylmalate_3tms	OA	0.0817213249999976
P4ID24	11	17112426	1	8RV283	50	2_Isopropylmalate_3tms	OA	0.235571999999997
P4ID24	24	18013020	2	8RV377	54.85714286	2_Isopropylmalate_3tms	OA	0.064166666663325
P4ID24	19	17121427	2	8RV006	54	2_Isopropylmalate_3tms	OA	0.097875925925926
P4ID24	24	18013010	2	8RV224	60.5	2_Isopropylmalate_3tms	OA	0.090388429752064
P4ID24	12	17112720	2	8RV024	165	2_Isopropylmalate_3tms	OA	0.183061818181815
P4ID23	20	18050216	2	8RV475	160.3	2_Isopropylmalate_3tms	OA	0.167362071116657
P4ID24	10	17112220	1	8RV092	72.8	2_Isopropylmalate_3tms	OA	0.121710164835168
P4ID24	11	17112437	1	8RV440	55.85714286	2_Isopropylmalate_3tms	OA	0.0686948849069704
P4ID23	7	18030823	1	8RV236	93.8	2_Isopropylmalate_3tms	OA	0.0834815031982952
P4ID23	16	18042024	2	8RV319	125.1	2_Isopropylmalate_3tms	OA	0.151764764188646
P4ID24	8	17111526	1	8RV136	56.85714286	2_Isopropylmalate_3tms	OA	0.063656030147557
P4ID24	8	17111514	1	8RV068	156.7	2_Isopropylmalate_3tms	OA	0.0915500957243154
P4ID23	20	18050207	1	8RV082	98.9	2_Isopropylmalate_3tms	OA	0.0839702730030333
P4ID24	19	17121405	2	8RV422	52.7	2_Isopropylmalate_3tms	OA	0.0990094876660365
P4ID24	10	17112239	1	8RV309	132.3	2_Isopropylmalate_3tms	OA	0.156756613756609
P4ID24	9	17111714	1	8RV049	65.7	2_Isopropylmalate_3tms	OA	0.0493866057838644
P4ID23	10	18032818	2	8RV106	109.5	2_Isopropylmalate_3tms	OA	0.152563305936077
P4ID23	1	18021415	1	8RV161	147.1	2_Isopropylmalate_3tms	OA	0.152557919782458
P4ID23	16	18042011	1	8RV418	106.8	2_Isopropylmalate_3tms	OA	0.137764915730336
P4ID24	10	17112217	1	8RV064	58.2	2_Isopropylmalate_3tms	OA	0.0886924398625404
P4ID23	16	18042021	2	8RV034	45.4	2_Isopropylmalate_3tms	OA	0.108076123348016
P4ID23	5	18030133	2	8RV146	132.8	2_Isopropylmalate_3tms	OA	0.0401449472891559
P4ID24	9	17111736	1	8RV286	117.3	2_Isopropylmalate_3tms	OA	0.126066496163684
P4ID23	10	18032825	2	8RV293	102.3	2_Isopropylmalate_3tms	OA	0.149153323558165
P4ID23	9	18032216	1	8RV208	105.6	2_Isopropylmalate_3tms	OA	0.145981647727277
P4ID23	10	18032815	2	8RV275	49.8	2_Isopropylmalate_3tms	OA	0.107950903614461
P4ID24	15	17120531	2	8RV081	68	2_Isopropylmalate_3tms	OA	0.107017647058821
P4ID24	15	17120538	2	8RV112	56	2_Isopropylmalate_3tms	OA	0.141551785714282
P4ID23	2	18021630	1	8RV361	114.7	2_Isopropylmalate_3tms	OA	0.114678282476026
P4ID24	25	18020127	2	8RV264	58	2_Isopropylmalate_3tms	OA	0.152336206896548
P4ID23	20	18050211	1	8RV279	80	2_Isopropylmalate_3tms	OA	0.0337341500000005
P4ID24	7	17110926	1	8RV236	54	2_Isopropylmalate_3tms	OA	0.163338888888888
P4ID23	14	18041311	2	8RV168	111	2_Isopropylmalate_3tms	OA	0.0390221621621635
P4ID23	19	18043003	1	8RV059	104.3	2_Isopropylmalate_3tms	OA	0.0771133844678832
P4ID24	19	17121416	2	8RV293	100	2_Isopropylmalate_3tms	OA	0.112634999999997
P4ID23	7	18030813	1	8RV134	56.3	2_Isopropylmalate_3tms	OA	0.15854962699822
P4ID24	21	18012218	2	8RV026	72.9	2_Isopropylmalate_3tms	OA	0.0794773662551428
P4ID23	5	18030103	1	8RV016	118	2_Isopropylmalate_3tms	OA	0.0968807203389829
P4ID24	8	17111527	1	8RV140	110	2_Isopropylmalate_3tms	OA	0.117431818181819
P4ID23	6	18030613	1	8RV076	126.4	2_Isopropylmalate_3tms	OA	0.169763164556964
P4ID24	20	18011817	2	8RV197	79.2	2_Isopropylmalate_3tms	OA	0.0891186868686897
P4ID23	1	18021428	1	8RV402	75.4	2_Isopropylmalate_3tms	OA	0.168914867374009
P4ID24	7	17110933	1	8RV298	50	2_Isopropylmalate_3tms	OA	0.122852
P4ID23	19	18043032	2	8RV064	44.8	2_Isopropylmalate_3tms	OA	0.192063861607148
P4ID24	12	17112734	2	8RV218	130	2_Isopropylmalate_3tms	OA	0.0640246153846154
P4ID23	1	18021406	1	8RV068	178.3	2_Isopropylmalate_3tms	OA	0.13254071228267
P4ID24	9	17111727	1	8RV208	124	2_Isopropylmalate_3tms	OA	0.113090322580646
P4ID23	15	18041729	2	8RV218	157.5	2_Isopropylmalate_3tms	OA	0.16183357460318
P4ID24	3	17102527	1	8RV380	94.5	2_Isopropylmalate_3tms	OA	0.12107195767196
P4ID24	19	17121432	2	8RV245	102	2_Isopropylmalate_3tms	OA	0.097473529411767
P4ID23	17	18042528	2	8RV138	226.3	2_Isopropylmalate_3tms	OA	0.0694022713212571
P4ID23	13	18041104	1	8RV096	96	2_Isopropylmalate_3tms	OA	0.0326494687500009
P4ID24	24	18013015	2	8RV293	100	2_Isopropylmalate_3tms	OA	0.117393000000002
P4ID23	10	18032826	2	8RV264	147.8	2_Isopropylmalate_3tms	OA	0.157608207036539
P4ID23	4	18022704	1	8RV022	174	2_Isopropylmalate_3tms	OA	0.0961145517241353
P4ID24	11	17112428	1	8RV293	65	2_Isopropylmalate_3tms	OA	0.122120000000002
P4ID24	14	17120112	2	8RV049	45.8	2_Isopropylmalate_3tms	OA	0.0747030567685595
P4ID23	9	18032228	1	8RV433	167.8	2_Isopropylmalate_3tms	OA	0.186883605482712
P4ID23	9	18032204	1	8RV020	165.2	2_Isopropylmalate_3tms	OA	0.0974699636803899
P4ID24	3	17102534	1	8RV464	148	2_Isopropylmalate_3tms	OA	0.155096621621624
P4ID24	12	17112722	2	8RV318	110	2_Isopropylmalate_3tms	OA	0.109410000000002
P4ID23	13	18041136	2	8RV362	54.9	2_Isopropylmalate_3tms	OA	0.153779198542802
P4ID24	6	17110742	1	8RV439	50	2_Isopropylmalate_3tms	OA	0.0399759999999993
P4ID23	20	18050218	2	8RV242	123.4	2_Isopropylmalate_3tms	OA	0.14881224473258
P4ID23	2	18021603	1	8RV006	41.2	2_Isopropylmalate_3tms	OA	0.145790582524271
P4ID24	21	18012219	2	8RV275	81.7	2_Isopropylmalate_3tms	OA	0.0752986536107726
P4ID23	7	18030814	1	8RV146	132.5	2_Isopropylmalate_3tms	OA	0.162662113207543
P4ID23	15	18041732	2	8RV440	59.9	2_Isopropylmalate_3tms	OA	0.0936701168614384
P4ID23	2	18021638	1	8RV446	203.9	2_Isopropylmalate_3tms	OA	0.16845172143208
P4ID24	20	18011818	2	8RV411	57.14285714	2_Isopropylmalate_3tms	OA	0.10305400000515
P4ID24	10	17112241	1	8RV318	85.9	2_Isopropylmalate_3tms	OA	0.16901280558789
P4ID23	8	18031423	1	8RV293	133.1	2_Isopropylmalate_3tms	OA	0.169665356874533
P4ID23	17	18042506	1	8RV049	96.6	2_Isopropylmalate_3tms	OA	0.0448921221532079
P4ID23	3	18022216	1	8RV349	109.8	2_Isopropylmalate_3tms	OA	0.135306867030962
P4ID24	10	17112219	1	8RV081	117.4	2_Isopropylmalate_3tms	OA	0.0994505962521307
P4ID23	14	18041328	2	8RV380	61	2_Isopropylmalate_3tms	OA	0.161958311475411
P4ID24	6	17110738	1	8RV411	45.71428571	2_Isopropylmalate_3tms	OA	0.127610000011964
P4ID24	6	17110728	1	8RV309	45.71428571	2_Isopropylmalate_3tms	OA	0.171176250016049
P4ID23	21	18050416	2	8RV402	57.6	2_Isopropylmalate_3tms	OA	0.155886284722227
P4ID23	10	18032809	2	8RV049	61.6	2_Isopropylmalate_3tms	OA	0.0863443344155859
P4ID23	10	18032827	2	8RV318	74.5	2_Isopropylmalate_3tms	OA	0.174572604026846
P4ID23	7	18030832	1	8RV464	105.6	2_Isopropylmalate_3tms	OA	0.17851807765151
P4ID23	7	18030808	1	8RV097	80.5	2_Isopropylmalate_3tms	OA	0.101966360248444
P4ID24	10	17112209	1	8RV008	105.4	2_Isopropylmalate_3tms	OA	0.0389326375711568
P4ID24	4	17102727	1	8RV436	72.9	2_Isopropylmalate_3tms	OA	0.0686639231824404
P4ID23	7	18030818	1	8RV182	133.4	2_Isopropylmalate_3tms	OA	0.161300329835083
P4ID24	12	17112723	2	8RV464	189.7	2_Isopropylmalate_3tms	OA	0.120362150764366
P4ID23	20	18050229	2	8RV068	43	2_Isopropylmalate_3tms	OA	0.0177852325581397
P4ID23	3	18022209	1	8RV197	51	2_Isopropylmalate_3tms	OA	0.142974607843139
P4ID23	19	18043005	1	8RV170	174	2_Isopropylmalate_3tms	OA	0.0829187643678164
P4ID24	25	18020104	2	8RV361	46.2	2_Isopropylmalate_3tms	OA	0.0625432900432886
P4ID24	19	17121418	2	8RV242	52.2	2_Isopropylmalate_3tms	OA	0.107486590038318
P4ID24	25	18020140	2	8RV286	65.4	2_Isopropylmalate_3tms	OA	0.111733944954126
P4ID23	5	18030118	1	8RV275	42	2_Isopropylmalate_3tms	OA	0.0735880476190495
P4ID24	10	17112234	1	8RV259	106.7	2_Isopropylmalate_3tms	OA	0.119217432052487
P4ID24	25	18020114	2	8RV022	150	2_Isopropylmalate_3tms	OA	0.12853266666667
P4ID23	16	18042027	2	8RV182	189.5	2_Isopropylmalate_3tms	OA	0.140813741424798
P4ID23	2	18021615	1	8RV224	93.1	2_Isopropylmalate_3tms	OA	0.176490633727176
P4ID24	10	17112242	1	8RV349	58.3	2_Isopropylmalate_3tms	OA	0.105356775300175
P4ID24	9	17111742	1	8RV418	56.5	2_Isopropylmalate_3tms	OA	0.107892035398229
P4ID24	25	18020136	2	8RV064	70	2_Isopropylmalate_3tms	OA	0.125957142857139
P4ID23	5	18030115	1	8RV218	161	2_Isopropylmalate_3tms	OA	0.135423732919256
P4ID23	19	18043025	2	8RV411	95.5	2_Isopropylmalate_3tms	OA	0.0989321465968599
P4ID24	12	17112706	2	8RV097	70	2_Isopropylmalate_3tms	OA	0.099125714285714
P4ID24	11	17112410	1	8RV091	56.3	2_Isopropylmalate_3tms	OA	0.10516518650089
P4ID24	3	17102529	1	8RV408	60	2_Isopropylmalate_3tms	OA	0.138626666666665
P4ID24	6	17110717	1	8RV264	91.6	2_Isopropylmalate_3tms	OA	0.134527292576418
P4ID23	21	18050417	2	8RV418	98.7	2_Isopropylmalate_3tms	OA	0.217233850050661
P4ID24	24	18013017	2	8RV242	52.2	2_Isopropylmalate_3tms	OA	0.120973180076626
P4ID24	3	17102515	1	8RV218	110.4	2_Isopropylmalate_3tms	OA	0.102920289855071
P4ID24	19	17121441	2	8RV257	73.4	2_Isopropylmalate_3tms	OA	0.084762942779291
P4ID23	12	18040612	2	8RV039	116	2_Isopropylmalate_3tms	OA	0.166868172413791
P4ID23	17	18042536	2	8RV161	100.2	2_Isopropylmalate_3tms	OA	0.146648433133728
P4ID24	12	17112726	2	8RV138	140.6	2_Isopropylmalate_3tms	OA	0.0794893314367014
P4ID24	25	18020108	2	8RV494	73	2_Isopropylmalate_3tms	OA	0.0958260273972595
P4ID23	10	18032817	2	8RV280	73.8	2_Isopropylmalate_3tms	OA	0.198039715447159
P4ID24	11	17112407	1	8RV034	64.2	2_Isopropylmalate_3tms	OA	0.039778816199377
P4ID23	15	18041709	2	8RV422	62.2	2_Isopropylmalate_3tms	OA	0.0731868006430854
P4ID24	12	17112717	2	8RV436	55.71428571	2_Isopropylmalate_3tms	OA	0.133263846164093
P4ID24	1	17101336	1	8RV409	51.8	2_Isopropylmalate_3tms	OA	0.165239382239387
P4ID23	7	18030806	1	8RV057	132	2_Isopropylmalate_3tms	OA	0.112676765151516
P4ID24	8	17111543	1	8RV422	50.7	2_Isopropylmalate_3tms	OA	0.094857988165682
P4ID24	7	17110939	1	8RV409	51.8	2_Isopropylmalate_3tms	OA	0.138797297297293
P4ID24	1	17101323	1	8RV224	40	2_Isopropylmalate_3tms	OA	0.179554999999995
P4ID24	24	18013004	2	8RV422	52.7	2_Isopropylmalate_3tms	OA	0.0703719165085371
P4ID24	1	17101333	1	8RV298	50	2_Isopropylmalate_3tms	OA	0.150991999999996
P4ID24	15	17120508	2	8RV385	54.14285714	2_Isopropylmalate_3tms	OA	0.0896387862844162
P4ID23	1	18021421	1	8RV286	90.9	2_Isopropylmalate_3tms	OA	0.0835570297029729
P4ID24	22	18012406	2	8RV106	152.1	2_Isopropylmalate_3tms	OA	0.0498040762656147
P4ID24	8	17111530	1	8RV200	103.5	2_Isopropylmalate_3tms	OA	0.122990338164249
P4ID24	10	17112222	1	8RV096	140.8	2_Isopropylmalate_3tms	OA	0.0434247159090921
P4ID23	1	18021430	1	8RV403	264.2	2_Isopropylmalate_3tms	OA	0.15174504920515
P4ID23	16	18042006	1	8RV091	79.6	2_Isopropylmalate_3tms	OA	0.13575365577889
P4ID24	25	18020112	2	8RV140	152	2_Isopropylmalate_3tms	OA	0.113743421052633
P4ID24	12	17112728	2	8RV200	134	2_Isopropylmalate_3tms	OA	0.0743231343283583
P4ID23	4	18022708	1	8RV034	73	2_Isopropylmalate_3tms	OA	0.0812214246575348
P4ID24	14	17120138	2	8RV091	50	2_Isopropylmalate_3tms	OA	0.117714
P4ID23	10	18032810	2	8RV008	175.8	2_Isopropylmalate_3tms	OA	0.0345216154721276
P4ID23	4	18022707	1	8RV031	137	2_Isopropylmalate_3tms	OA	0.0653189781021892
P4ID23	20	18050224	2	8RV493	52	2_Isopropylmalate_3tms	OA	0.195348826923073
P4ID23	8	18031432	1	8RV493	139.3	2_Isopropylmalate_3tms	OA	0.115373919597992
P4ID23	2	18021634	1	8RV409	69.6	2_Isopropylmalate_3tms	OA	0.202588261494255
P4ID23	20	18050231	2	8RV492	52.9	2_Isopropylmalate_3tms	OA	0.194504555765598
P4ID23	17	18042512	1	8RV318	157.2	2_Isopropylmalate_3tms	OA	0.0472832188295151
P4ID23	6	18030635	1	8RV377	56.42857143	2_Isopropylmalate_3tms	OA	0.159368698730146
P4ID23	6	18030634	1	8RV362	53	2_Isopropylmalate_3tms	OA	0.154607811320758
P4ID23	11	18040415	2	8RV136	66.2	2_Isopropylmalate_3tms	OA	0.159909003021151
P4ID24	20	18011833	2	8RV440	50	2_Isopropylmalate_3tms	OA	0.148034000000002
P4ID23	12	18040621	2	8RV208	78.8	2_Isopropylmalate_3tms	OA	0.147172271573607
P4ID24	19	17121411	2	8RV224	60.5	2_Isopropylmalate_3tms	OA	0.112072727272731
P4ID23	19	18043029	2	8RV073	130.5	2_Isopropylmalate_3tms	OA	0.108655394636017
P4ID24	9	17111722	1	8RV146	70.4	2_Isopropylmalate_3tms	OA	0.125437499999996
P4ID24	10	17112215	1	8RV057	80.9	2_Isopropylmalate_3tms	OA	0.0632620519159475
P4ID23	8	18031405	1	8RV064	85.5	2_Isopropylmalate_3tms	OA	0.154534128654976
P4ID23	16	18042028	2	8RV006	131	2_Isopropylmalate_3tms	OA	0.207104992366415
P4ID24	1	17101334	1	8RV385	87	2_Isopropylmalate_3tms	OA	0.0980045977011515
P4ID24	25	18020128	2	8RV136	90.2	2_Isopropylmalate_3tms	OA	0.135161862527717
P4ID23	18	18042706	1	8RV155	112.8	2_Isopropylmalate_3tms	OA	0.134697269503547
P4ID23	14	18041312	2	8RV439	48	2_Isopropylmalate_3tms	OA	0.343499229166661
P4ID24	14	17120127	2	8RV493	77.6	2_Isopropylmalate_3tms	OA	0.0629896907216499
P4ID23	5	18030117	1	8RV257	131	2_Isopropylmalate_3tms	OA	0.106056480916031
P4ID23	1	18021431	1	8RV408	138.3	2_Isopropylmalate_3tms	OA	0.165794041937812
P4ID24	10	17112212	1	8RV024	105.4	2_Isopropylmalate_3tms	OA	0.096589184060718
P4ID24	22	18012428	2	8RV418	52.28571429	2_Isopropylmalate_3tms	OA	0.160192896161732
P4ID23	10	18032830	2	8RV200	57.2	2_Isopropylmalate_3tms	OA	0.207982692307696
P4ID23	12	18040633	2	8RV297	102	2_Isopropylmalate_3tms	OA	0.119344176470584
P4ID23	9	18032222	1	8RV273	97	2_Isopropylmalate_3tms	OA	0.0136546082474229
P4ID24	12	17112735	2	8RV492	94	2_Isopropylmalate_3tms	OA	0.066100000000002
P4ID24	2	17101720	1	8RV170	125.2	2_Isopropylmalate_3tms	OA	0.109455271565493
P4ID23	13	18041115	2	8RV179	97.3	2_Isopropylmalate_3tms	OA	0.119215652620764
P4ID24	19	17121433	2	8RV170	104.7	2_Isopropylmalate_3tms	OA	0.0949474689589328
P4ID23	9	18032209	1	8RV039	103	2_Isopropylmalate_3tms	OA	0.125077009708737
P4ID24	8	17111536	1	8RV279	46.42857143	2_Isopropylmalate_3tms	OA	0.0671052307671658
P4ID23	12	18040631	2	8RV112	82.2	2_Isopropylmalate_3tms	OA	0.183325863746956
P4ID24	14	17120136	2	8RV068	50	2_Isopropylmalate_3tms	OA	0.087285999999997
P4ID24	1	17101325	1	8RV245	58.5	2_Isopropylmalate_3tms	OA	0.163581196581194
P4ID23	1	18021435	1	8RV422	115.4	2_Isopropylmalate_3tms	OA	0.152265519930676
P4ID24	9	17111723	1	8RV155	93.7	2_Isopropylmalate_3tms	OA	0.130149413020273
P4ID23	18	18042725	2	8RV197	80.5	2_Isopropylmalate_3tms	OA	0.142043155279508
P4ID24	1	17101313	1	8RV097	55.33333333	2_Isopropylmalate_3tms	OA	0.0350313253033163
P4ID24	10	17112245	1	8RV385	87	2_Isopropylmalate_3tms	OA	0.0807287356321838
P4ID24	10	17112225	1	8RV125	99.5	2_Isopropylmalate_3tms	OA	0.129953768844218
P4ID24	9	17111707	1	8RV022	119.4	2_Isopropylmalate_3tms	OA	0.115968174204353
P4ID24	14	17120107	2	8RV096	111.1	2_Isopropylmalate_3tms	OA	0.0586822682268221
P4ID24	9	17111720	1	8RV138	182.2	2_Isopropylmalate_3tms	OA	0.110834796926454
P4ID23	13	18041118	2	8RV076	122	2_Isopropylmalate_3tms	OA	0.110212081967213
P4ID24	15	17120544	2	8RV309	96.4	2_Isopropylmalate_3tms	OA	0.157940871369294
P4ID24	14	17120117	2	8RV155	122.3	2_Isopropylmalate_3tms	OA	0.0867530662305801
P4ID24	5	17110311	1	8RV161	134.6	2_Isopropylmalate_3tms	OA	0.189237741456173
P4ID24	8	17111508	1	8RV020	158.2	2_Isopropylmalate_3tms	OA	0.0820366624525913
P4ID24	3	17102532	1	8RV446	116	2_Isopropylmalate_3tms	OA	0.110468103448275
P4ID24	4	17102731	1	8RV475	45	2_Isopropylmalate_3tms	OA	0.0536933333333334
P4ID24	12	17112729	2	8RV273	53.2	2_Isopropylmalate_3tms	OA	0.136947368421049
P4ID23	9	18032231	2	8RV097	49.3	2_Isopropylmalate_3tms	OA	0.244363042596352
P4ID23	12	18040625	2	8RV057	114.5	2_Isopropylmalate_3tms	OA	0.18221622707423
P4ID23	16	18042034	2	8RV257	88.1	2_Isopropylmalate_3tms	OA	0.202952349602728
P4ID23	13	18041125	2	8RV273	50.28571429	2_Isopropylmalate_3tms	OA	0.169773903394618
P4ID24	10	17112232	1	8RV257	120	2_Isopropylmalate_3tms	OA	0.190371666666671
P4ID24	21	18012214	2	8RV008	77.7	2_Isopropylmalate_3tms	OA	0.121826254826255
P4ID23	16	18042014	2	8RV403	203.2	2_Isopropylmalate_3tms	OA	0.164678257874011
P4ID24	3	17102517	1	8RV273	45	2_Isopropylmalate_3tms	OA	0.187702222222217
P4ID24	9	17111740	1	8RV361	61	2_Isopropylmalate_3tms	OA	0.0942934426229497
P4ID24	1	17101316	1	8RV134	50	2_Isopropylmalate_3tms	OA	0.205585999999993
P4ID23	13	18041106	1	8RV297	76.4	2_Isopropylmalate_3tms	OA	0.0758195680628259
P4ID23	13	18041123	2	8RV464	142.5	2_Isopropylmalate_3tms	OA	0.109732210526316
P4ID23	9	18032219	1	8RV245	89.2	2_Isopropylmalate_3tms	OA	0.110848822869951
P4ID24	12	17112727	2	8RV182	82.1	2_Isopropylmalate_3tms	OA	0.0687186358099887
P4ID23	7	18030833	1	8RV475	200.4	2_Isopropylmalate_3tms	OA	0.15987025948104
P4ID24	14	17120111	2	8RV439	142.1	2_Isopropylmalate_3tms	OA	0.153296973962
P4ID23	4	18022727	1	8RV264	107	2_Isopropylmalate_3tms	OA	0.115709448598133
P4ID23	11	18040407	2	8RV140	200.3	2_Isopropylmalate_3tms	OA	0.0188126959560659
P4ID24	23	18012631	2	8RV409	65.33333333	2_Isopropylmalate_3tms	OA	0.135772959190601
P4ID24	1	17101326	1	8RV264	91.6	2_Isopropylmalate_3tms	OA	0.137680131004363
P4ID24	12	17112718	2	8RV280	70.3	2_Isopropylmalate_3tms	OA	0.119376955903271
P4ID23	8	18031407	1	8RV073	126.8	2_Isopropylmalate_3tms	OA	0.154684668769712
P4ID23	16	18042030	2	8RV020	49.6	2_Isopropylmalate_3tms	OA	0.264070463709678
P4ID24	8	17111521	1	8RV112	43.1	2_Isopropylmalate_3tms	OA	0.0626960556844542
P4ID23	3	18022210	1	8RV230	88.1	2_Isopropylmalate_3tms	OA	0.17851476730987
P4ID23	5	18030109	1	8RV136	83	2_Isopropylmalate_3tms	OA	0.135663373493977
P4ID24	12	17112709	2	8RV092	60.3	2_Isopropylmalate_3tms	OA	0.122140961857379
P4ID24	25	18020105	2	8RV330	63	2_Isopropylmalate_3tms	OA	0.0608015873015863
P4ID24	9	17111731	1	8RV277	84.5	2_Isopropylmalate_3tms	OA	0.127893491124262
P4ID23	8	18031435	2	8RV134	123	2_Isopropylmalate_3tms	OA	0.19057758536586
P4ID24	2	17101727	1	8RV402	94	2_Isopropylmalate_3tms	OA	0.119437234042553
P4ID24	11	17112405	1	8RV026	72	2_Isopropylmalate_3tms	OA	0.0786944444444438
P4ID24	12	17112730	2	8RV057	43.7	2_Isopropylmalate_3tms	OA	0.171425629290623
P4ID23	20	18050227	2	8RV418	40.9	2_Isopropylmalate_3tms	OA	0.132510586797063
P4ID23	9	18032236	2	8RV385	41.4	2_Isopropylmalate_3tms	OA	0.140846304347826
P4ID24	25	18020120	2	8RV034	49.42857143	2_Isopropylmalate_3tms	OA	0.0998106936387361
P4ID24	12	17112707	2	8RV134	77	2_Isopropylmalate_3tms	OA	0.169144155844158
P4ID24	8	17111507	1	8RV016	115.1	2_Isopropylmalate_3tms	OA	0.0514309296264126
P4ID23	18	18042727	2	8RV277	45	2_Isopropylmalate_3tms	OA	0.250560866666675
P4ID23	3	18022213	1	8RV309	143.9	2_Isopropylmalate_3tms	OA	0.183526289089651
P4ID23	8	18031421	1	8RV277	82	2_Isopropylmalate_3tms	OA	0.0726219878048758
P4ID23	6	18030615	1	8RV093	85.2	2_Isopropylmalate_3tms	OA	0.121257218309859
P4ID24	7	17110935	1	8RV362	47.71428571	2_Isopropylmalate_3tms	OA	0.113810778453339
P4ID24	20	18011810	2	8RV125	54.28571429	2_Isopropylmalate_3tms	OA	0.103841315781279
P4ID23	7	18030812	1	8RV125	115	2_Isopropylmalate_3tms	OA	0.130890782608691
P4ID23	11	18040403	2	8RV361	144.7	2_Isopropylmalate_3tms	OA	0.0945832342778185
P4ID24	24	18013018	2	8RV076	98.1	2_Isopropylmalate_3tms	OA	0.104737003058106
P4ID23	11	18040417	2	8RV236	69	2_Isopropylmalate_3tms	OA	0.158136144927536
P4ID23	13	18041132	2	8RV286	106.3	2_Isopropylmalate_3tms	OA	0.218553386641578
P4ID23	10	18032838	2	8RV298	70.9	2_Isopropylmalate_3tms	OA	0.115225458392104
P4ID23	8	18031433	1	8RV494	133.4	2_Isopropylmalate_3tms	OA	0.143954040479757
P4ID23	12	18040632	2	8RV349	115	2_Isopropylmalate_3tms	OA	0.255880347826093
P4ID24	14	17120130	2	8RV380	53.3	2_Isopropylmalate_3tms	OA	0.150198874296435
P4ID24	14	17120126	2	8RV277	69.5	2_Isopropylmalate_3tms	OA	0.103450359712228
P4ID24	20	18011837	2	8RV279	67	2_Isopropylmalate_3tms	OA	0.215343283582086
P4ID24	9	17111734	1	8RV285	70.9	2_Isopropylmalate_3tms	OA	0.180899858956277
P4ID23	13	18041134	2	8RV279	92.9	2_Isopropylmalate_3tms	OA	0.0921651668460732
P4ID23	1	18021426	1	8RV330	60.9	2_Isopropylmalate_3tms	OA	0.125741871921182
P4ID24	12	17112740	2	8RV093	41.2	2_Isopropylmalate_3tms	OA	0.194628640776694
P4ID24	19	17121421	2	8RV377	54.85714286	2_Isopropylmalate_3tms	OA	0.072172916662909
P4ID24	24	18013006	2	8RV408	12	2_Isopropylmalate_3tms	OA	0.406649999999991
P4ID24	4	17102733	1	8RV494	94.1	2_Isopropylmalate_3tms	OA	0.0550945802337947
P4ID23	2	18021621	1	8RV298	123.4	2_Isopropylmalate_3tms	OA	0.126335113452185
P4ID24	4	17102726	1	8RV418	56.5	2_Isopropylmalate_3tms	OA	0.127125663716817
P4ID24	15	17120532	2	8RV057	43.7	2_Isopropylmalate_3tms	OA	0.151537757437069
P4ID24	25	18020130	2	8RV031	57.6	2_Isopropylmalate_3tms	OA	0.0213315972222218
P4ID23	17	18042518	2	8RV494	129.5	2_Isopropylmalate_3tms	OA	0.0555486718146728
P4ID24	1	17101339	1	8RV493	89.8	2_Isopropylmalate_3tms	OA	0.110051224944318
P4ID24	12	17112711	2	8RV168	68.6	2_Isopropylmalate_3tms	OA	0.0950058309037899
P4ID23	17	18042523	2	8RV024	135	2_Isopropylmalate_3tms	OA	0.149215437037036
P4ID24	8	17111519	1	8RV082	112.2	2_Isopropylmalate_3tms	OA	0.0638484848484858
P4ID24	12	17112713	2	8RV146	57	2_Isopropylmalate_3tms	OA	0.120999999999998
P4ID23	16	18042036	2	8RV093	56.28571429	2_Isopropylmalate_3tms	OA	0.117813535524027
P4ID24	12	17112715	2	8RV230	48.7	2_Isopropylmalate_3tms	OA	0.125316221765915
P4ID24	11	17112412	1	8RV106	76	2_Isopropylmalate_3tms	OA	0.155206578947363
P4ID23	1	18021425	1	8RV319	135	2_Isopropylmalate_3tms	OA	0.124808296296292
P4ID24	25	18020139	2	8RV297	60	2_Isopropylmalate_3tms	OA	0.157511666666665
P4ID24	22	18012405	2	8RV283	83.3	2_Isopropylmalate_3tms	OA	0.100703481392558
P4ID24	14	17120119	2	8RV236	56.8	2_Isopropylmalate_3tms	OA	0.148806338028169
P4ID24	14	17120132	2	8RV310	50	2_Isopropylmalate_3tms	OA	0.147279999999999
P4ID24	11	17112418	1	8RV168	47	2_Isopropylmalate_3tms	OA	0.203744680851065
P4ID24	19	17121419	2	8RV076	98.1	2_Isopropylmalate_3tms	OA	0.110942915392453
P4ID23	20	18050226	2	8RV245	46.2	2_Isopropylmalate_3tms	OA	0.20046688311689
P4ID23	19	18043031	2	8RV059	10	2_Isopropylmalate_3tms	OA	0.468472699999986
P4ID23	9	18032207	1	8RV026	41.7	2_Isopropylmalate_3tms	OA	0.0718254916067153
P4ID23	20	18050208	1	8RV242	134.9	2_Isopropylmalate_3tms	OA	0.0968820014825791
P4ID23	9	18032233	2	8RV330	43.6	2_Isopropylmalate_3tms	OA	0.291864655963297
P4ID23	4	18022729	1	8RV280	128.2	2_Isopropylmalate_3tms	OA	0.0356149219968798
P4ID24	10	17112224	1	8RV122	108	2_Isopropylmalate_3tms	OA	0.116474999999998
P4ID24	3	17102507	1	8RV039	61	2_Isopropylmalate_3tms	OA	0.136970491803277
P4ID24	12	17112736	2	8RV349	110	2_Isopropylmalate_3tms	OA	0.130104545454542
P4ID23	7	18030809	1	8RV106	115.6	2_Isopropylmalate_3tms	OA	0.0938482266435968
P4ID24	8	17111510	1	8RV039	61	2_Isopropylmalate_3tms	OA	0.0487983606557385
P4ID23	10	18032836	2	8RV016	113	2_Isopropylmalate_3tms	OA	0.147574566371687
P4ID23	2	18021608	1	8RV140	166.4	2_Isopropylmalate_3tms	OA	0.158156622596155
P4ID23	7	18030838	2	8RV026	158.9	2_Isopropylmalate_3tms	OA	0.125996419131532
P4ID23	7	18030834	1	8RV492	116.7	2_Isopropylmalate_3tms	OA	0.133505698371892
P4ID23	11	18040409	2	8RV436	63.33333333	2_Isopropylmalate_3tms	OA	0.0120754894743197
P4ID23	20	18050233	2	8RV082	10.5	2_Isopropylmalate_3tms	OA	0.164686952380956
P4ID24	6	17110731	1	8RV330	62	2_Isopropylmalate_3tms	OA	0.0369564516129024
P4ID23	10	18032835	2	8RV309	72.4	2_Isopropylmalate_3tms	OA	0.226345220994483
P4ID23	18	18042708	1	8RV200	70.6	2_Isopropylmalate_3tms	OA	0.13315767705382
P4ID23	4	18022730	1	8RV380	73	2_Isopropylmalate_3tms	OA	0.147898205479456
P4ID23	4	18022712	1	8RV081	123	2_Oxoglutarate	OA	5.00970497560974
P4ID24	1	17101333	1	8RV298	50	2_Oxoglutarate	OA	0.887110000000015
P4ID23	5	18030109	1	8RV136	83	2_Oxoglutarate	OA	5.50286756626504
P4ID23	17	18042528	2	8RV138	226.3	2_Oxoglutarate	OA	0.880691281484733
P4ID23	12	18040607	2	8RV092	190.3	2_Oxoglutarate	OA	5.96808899106673
P4ID23	7	18030808	1	8RV097	80.5	2_Oxoglutarate	OA	1.13809140372671
P4ID23	12	18040635	2	8RV259	143.8	2_Oxoglutarate	OA	3.68011415159945
P4ID23	3	18022221	1	8RV439	120.9	2_Oxoglutarate	OA	3.05564582299422
P4ID24	24	18013030	2	8RV285	59.66666667	2_Oxoglutarate	OA	0.422415083775292
P4ID23	6	18030614	1	8RV092	241.4	2_Oxoglutarate	OA	2.50452177299088
P4ID23	13	18041115	2	8RV179	97.3	2_Oxoglutarate	OA	2.42265956834532
P4ID24	4	17102726	1	8RV418	56.5	2_Oxoglutarate	OA	0.870860176991151
P4ID24	11	17112437	1	8RV440	55.85714286	2_Oxoglutarate	OA	0.332279795379418
P4ID24	8	17111521	1	8RV112	43.1	2_Oxoglutarate	OA	0.562283062645006
P4ID23	7	18030810	1	8RV112	77.7	2_Oxoglutarate	OA	2.1723213899614
P4ID23	18	18042708	1	8RV200	70.6	2_Oxoglutarate	OA	3.45580589235127
P4ID24	19	17121416	2	8RV293	100	2_Oxoglutarate	OA	0.242421999999998
P4ID24	15	17120538	2	8RV112	56	2_Oxoglutarate	OA	0.900658928571417
P4ID23	10	18032803	2	8RV408	117.7	2_Oxoglutarate	OA	0.559595913339
P4ID24	24	18013010	2	8RV224	60.5	2_Oxoglutarate	OA	2.07560991735538
P4ID23	16	18042037	2	8RV285	56.14285714	2_Oxoglutarate	OA	2.93022183729924
P4ID23	9	18032222	1	8RV273	97	2_Oxoglutarate	OA	0.238944340206187
P4ID23	6	18030606	1	8RV024	132.2	2_Oxoglutarate	OA	3.50637249621786
P4ID23	13	18041118	2	8RV076	122	2_Oxoglutarate	OA	2.68671206557377
P4ID23	5	18030133	2	8RV146	132.8	2_Oxoglutarate	OA	2.22860121987952
P4ID24	20	18011838	2	8RV298	54.71428571	2_Oxoglutarate	OA	0.568555352524933
P4ID23	10	18032825	2	8RV293	102.3	2_Oxoglutarate	OA	0.616706119257087
P4ID23	20	18050207	1	8RV082	98.9	2_Oxoglutarate	OA	1.14457562184025
P4ID24	8	17111507	1	8RV016	115.1	2_Oxoglutarate	OA	0.27706429192006
P4ID24	3	17102515	1	8RV218	110.4	2_Oxoglutarate	OA	0.282822463768107
P4ID24	25	18020141	2	8RV016	104.3	2_Oxoglutarate	OA	1.76180441035474
P4ID23	9	18032204	1	8RV020	165.2	2_Oxoglutarate	OA	1.10239896489104
P4ID23	17	18042531	2	8RV310	104.4	2_Oxoglutarate	OA	5.0242547413793
P4ID24	12	17112708	2	8RV403	86	2_Oxoglutarate	OA	0.661669767441855
P4ID23	7	18030824	1	8RV259	128.1	2_Oxoglutarate	OA	2.06122518345042
P4ID24	12	17112706	2	8RV097	70	2_Oxoglutarate	OA	1.54212285714286
P4ID24	14	17120138	2	8RV091	50	2_Oxoglutarate	OA	0.678284
P4ID24	24	18013017	2	8RV242	52.2	2_Oxoglutarate	OA	0.817195402298861
P4ID23	21	18050417	2	8RV418	98.7	2_Oxoglutarate	OA	2.00769956433638
P4ID23	21	18050416	2	8RV402	57.6	2_Oxoglutarate	OA	3.51160427083334
P4ID23	16	18042028	2	8RV006	131	2_Oxoglutarate	OA	5.7608300687023
P4ID24	12	17112741	2	8RV259	154.6	2_Oxoglutarate	OA	1.3797276843467
P4ID24	19	17121427	2	8RV006	54	2_Oxoglutarate	OA	1.58912592592593
P4ID23	7	18030813	1	8RV134	56.3	2_Oxoglutarate	OA	2.98488163410303
P4ID24	11	17112418	1	8RV168	47	2_Oxoglutarate	OA	0.374127659574463
P4ID24	21	18012218	2	8RV026	72.9	2_Oxoglutarate	OA	0.723470507544573
P4ID23	20	18050231	2	8RV492	52.9	2_Oxoglutarate	OA	5.06460179584121
P4ID24	20	18011818	2	8RV411	57.14285714	2_Oxoglutarate	OA	0.622830250031136
P4ID24	8	17111535	1	8RV275	68.7	2_Oxoglutarate	OA	0.140059679767099
P4ID24	25	18020112	2	8RV140	152	2_Oxoglutarate	OA	0.747083552631581
P4ID23	11	18040415	2	8RV136	66.2	2_Oxoglutarate	OA	3.37713941087614
P4ID24	24	18013015	2	8RV293	100	2_Oxoglutarate	OA	0.189041999999993
P4ID23	15	18041709	2	8RV422	62.2	2_Oxoglutarate	OA	1.46922498392283
P4ID23	20	18050229	2	8RV068	43	2_Oxoglutarate	OA	0.636405581395344
P4ID23	9	18032216	1	8RV208	105.6	2_Oxoglutarate	OA	0.91507908143941
P4ID23	7	18030806	1	8RV057	132	2_Oxoglutarate	OA	1.30179999242424
P4ID23	14	18041325	2	8RV031	52.5	2_Oxoglutarate	OA	2.42449866666666
P4ID23	17	18042512	1	8RV318	157.2	2_Oxoglutarate	OA	1.12714215012722
P4ID23	15	18041729	2	8RV218	157.5	2_Oxoglutarate	OA	0.829864946031762
P4ID23	9	18032214	1	8RV179	70.3	2_Oxoglutarate	OA	1.6259839544808
P4ID24	11	17112405	1	8RV026	72	2_Oxoglutarate	OA	1.88938194444444
P4ID24	12	17112715	2	8RV230	48.7	2_Oxoglutarate	OA	0.440416837782331
P4ID24	14	17120141	2	8RV362	50	2_Oxoglutarate	OA	4.678132
P4ID24	14	17120127	2	8RV493	77.6	2_Oxoglutarate	OA	1.09893556701031
P4ID23	9	18032213	1	8RV138	196.4	2_Oxoglutarate	OA	0.684350330957226
P4ID23	5	18030117	1	8RV257	131	2_Oxoglutarate	OA	3.54071997709923
P4ID23	2	18021603	1	8RV006	41.2	2_Oxoglutarate	OA	1.25436917475728
P4ID23	10	18032830	2	8RV200	57.2	2_Oxoglutarate	OA	3.76274167832167
P4ID23	6	18030613	1	8RV076	126.4	2_Oxoglutarate	OA	2.22083993670887
P4ID23	4	18022708	1	8RV034	73	2_Oxoglutarate	OA	1.77747042465754
P4ID23	3	18022216	1	8RV349	109.8	2_Oxoglutarate	OA	2.36788661202186
P4ID23	4	18022707	1	8RV031	137	2_Oxoglutarate	OA	0.629845846715326
P4ID24	22	18012426	2	8RV433	53.2	2_Oxoglutarate	OA	0.497330827067666
P4ID23	11	18040434	2	8RV091	115	2_Oxoglutarate	OA	1.05831150434783
P4ID24	14	17120132	2	8RV310	50	2_Oxoglutarate	OA	1.7924
P4ID24	19	17121432	2	8RV245	102	2_Oxoglutarate	OA	1.1251568627451
P4ID24	12	17112718	2	8RV280	70.3	2_Oxoglutarate	OA	0.506684210526314
P4ID24	4	17102727	1	8RV436	72.9	2_Oxoglutarate	OA	1.90753909465021
P4ID24	11	17112407	1	8RV034	64.2	2_Oxoglutarate	OA	0.431141744548277
P4ID23	7	18030818	1	8RV182	133.4	2_Oxoglutarate	OA	1.0786292353823
P4ID24	12	17112723	2	8RV464	189.7	2_Oxoglutarate	OA	3.07571903004744
P4ID24	15	17120531	2	8RV081	68	2_Oxoglutarate	OA	1.36332647058823
P4ID23	19	18043005	1	8RV170	174	2_Oxoglutarate	OA	0.91903572988508
P4ID24	12	17112731	2	8RV020	99.9	2_Oxoglutarate	OA	1.70888188188189
P4ID24	12	17112730	2	8RV057	43.7	2_Oxoglutarate	OA	1.18464073226544
P4ID24	25	18020114	2	8RV022	150	2_Oxoglutarate	OA	3.28685800000001
P4ID23	2	18021615	1	8RV224	93.1	2_Oxoglutarate	OA	3.29308941997851
P4ID23	7	18030814	1	8RV146	132.5	2_Oxoglutarate	OA	1.10089205283019
P4ID24	9	17111742	1	8RV418	56.5	2_Oxoglutarate	OA	0.765031858407069
P4ID24	24	18013020	2	8RV377	54.85714286	2_Oxoglutarate	OA	1.27178697910042
P4ID24	25	18020136	2	8RV064	70	2_Oxoglutarate	OA	5.37038142857144
P4ID24	12	17112720	2	8RV024	165	2_Oxoglutarate	OA	3.05796787878788
P4ID24	8	17111506	1	8RV006	58.8	2_Oxoglutarate	OA	2.24301530612244
P4ID23	17	18042523	2	8RV024	135	2_Oxoglutarate	OA	2.56799877777777
P4ID24	14	17120107	2	8RV096	111.1	2_Oxoglutarate	OA	0.665532853285324
P4ID24	11	17112410	1	8RV091	56.3	2_Oxoglutarate	OA	0.442634103019535
P4ID24	2	17101720	1	8RV170	125.2	2_Oxoglutarate	OA	0.245605431309904
P4ID24	3	17102529	1	8RV408	60	2_Oxoglutarate	OA	0.44308666666667
P4ID24	6	17110717	1	8RV264	91.6	2_Oxoglutarate	OA	1.05894650655022
P4ID24	1	17101339	1	8RV493	89.8	2_Oxoglutarate	OA	1.40349888641425
P4ID23	10	18032818	2	8RV106	109.5	2_Oxoglutarate	OA	1.55555269406392
P4ID23	20	18050224	2	8RV493	52	2_Oxoglutarate	OA	1.66039601923077
P4ID23	7	18030833	1	8RV475	200.4	2_Oxoglutarate	OA	0.656274401197598
P4ID24	19	17121441	2	8RV257	73.4	2_Oxoglutarate	OA	1.57913760217984
P4ID24	23	18012631	2	8RV409	65.33333333	2_Oxoglutarate	OA	2.07290969398331
P4ID23	17	18042536	2	8RV161	100.2	2_Oxoglutarate	OA	4.23495056886226
P4ID23	1	18021415	1	8RV161	147.1	2_Oxoglutarate	OA	2.30763237933379
P4ID23	16	18042030	2	8RV020	49.6	2_Oxoglutarate	OA	3.1263152217742
P4ID24	19	17121419	2	8RV076	98.1	2_Oxoglutarate	OA	3.51432110091743
P4ID24	1	17101323	1	8RV224	40	2_Oxoglutarate	OA	3.3974925
P4ID23	2	18021630	1	8RV361	114.7	2_Oxoglutarate	OA	1.58507203138622
P4ID24	12	17112722	2	8RV318	110	2_Oxoglutarate	OA	0.626357272727253
P4ID24	25	18020104	2	8RV361	46.2	2_Oxoglutarate	OA	0.532683982684
P4ID24	25	18020127	2	8RV264	58	2_Oxoglutarate	OA	2.00813103448275
P4ID23	20	18050211	1	8RV279	80	2_Oxoglutarate	OA	3.01452537500001
P4ID23	20	18050227	2	8RV418	40.9	2_Oxoglutarate	OA	2.99745672371638
P4ID24	7	17110926	1	8RV236	54	2_Oxoglutarate	OA	1.59994814814815
P4ID23	14	18041311	2	8RV168	111	2_Oxoglutarate	OA	1.35320995495496
P4ID23	19	18043003	1	8RV059	104.3	2_Oxoglutarate	OA	1.41783255033557
P4ID24	12	17112707	2	8RV134	77	2_Oxoglutarate	OA	0.946319480519464
P4ID24	10	17112242	1	8RV349	58.3	2_Oxoglutarate	OA	2.61307375643226
P4ID23	1	18021430	1	8RV403	264.2	2_Oxoglutarate	OA	0.851316536714591
P4ID23	20	18050216	2	8RV475	160.3	2_Oxoglutarate	OA	1.22263036805989
P4ID23	8	18031435	2	8RV134	123	2_Oxoglutarate	OA	1.9178807398374
P4ID23	5	18030103	1	8RV016	118	2_Oxoglutarate	OA	1.39729633898305
P4ID24	10	17112241	1	8RV318	85.9	2_Oxoglutarate	OA	1.03833876600698
P4ID24	8	17111527	1	8RV140	110	2_Oxoglutarate	OA	0.592515454545464
P4ID23	13	18041106	1	8RV297	76.4	2_Oxoglutarate	OA	2.10711702879581
P4ID23	1	18021428	1	8RV402	75.4	2_Oxoglutarate	OA	1.54919286472149
P4ID23	13	18041123	2	8RV464	142.5	2_Oxoglutarate	OA	1.54723277192982
P4ID23	9	18032209	1	8RV039	103	2_Oxoglutarate	OA	1.6562347961165
P4ID24	8	17111514	1	8RV068	156.7	2_Oxoglutarate	OA	0.48316081684748
P4ID23	19	18043032	2	8RV064	44.8	2_Oxoglutarate	OA	6.1080328794643
P4ID24	8	17111536	1	8RV279	46.42857143	2_Oxoglutarate	OA	0.394687999987865
P4ID23	2	18021634	1	8RV409	69.6	2_Oxoglutarate	OA	3.73356781609196
P4ID24	3	17102527	1	8RV380	94.5	2_Oxoglutarate	OA	2.05219576719577
P4ID23	13	18041104	1	8RV096	96	2_Oxoglutarate	OA	1.19072997916667
P4ID23	6	18030634	1	8RV362	53	2_Oxoglutarate	OA	2.10621033962265
P4ID24	20	18011833	2	8RV440	50	2_Oxoglutarate	OA	0.439144000000012
P4ID23	12	18040621	2	8RV208	78.8	2_Oxoglutarate	OA	3.10327399746194
P4ID24	14	17120112	2	8RV049	45.8	2_Oxoglutarate	OA	1.90886244541484
P4ID23	9	18032228	1	8RV433	167.8	2_Oxoglutarate	OA	0.633396704409997
P4ID23	19	18043019	2	8RV155	137.7	2_Oxoglutarate	OA	0.863294625998546
P4ID24	10	17112236	1	8RV297	50	2_Oxoglutarate	OA	0.951596000000025
P4ID24	25	18020105	2	8RV330	63	2_Oxoglutarate	OA	0.659530158730136
P4ID24	14	17120111	2	8RV439	142.1	2_Oxoglutarate	OA	2.50787403237158
P4ID24	3	17102534	1	8RV464	148	2_Oxoglutarate	OA	2.61265135135136
P4ID24	19	17121418	2	8RV242	52.2	2_Oxoglutarate	OA	1.06638122605364
P4ID24	2	17101727	1	8RV402	94	2_Oxoglutarate	OA	0.922264893617039
P4ID23	8	18031414	1	8RV122	857	2_Oxoglutarate	OA	1.88659150175029
P4ID24	15	17120508	2	8RV385	54.14285714	2_Oxoglutarate	OA	0.814648548855679
P4ID24	14	17120109	2	8RV122	112	2_Oxoglutarate	OA	0.560981250000012
P4ID23	20	18050218	2	8RV242	123.4	2_Oxoglutarate	OA	1.64310354943274
P4ID24	21	18012219	2	8RV275	81.7	2_Oxoglutarate	OA	0.30844430844554
P4ID23	17	18042515	1	8RV411	87.7	2_Oxoglutarate	OA	2.50456405929305
P4ID23	17	18042532	2	8RV433	48.6	2_Oxoglutarate	OA	1.94360631687242
P4ID23	15	18041732	2	8RV440	59.9	2_Oxoglutarate	OA	0.597024808013352
P4ID23	2	18021638	1	8RV446	203.9	2_Oxoglutarate	OA	0.748375944090223
P4ID23	12	18040633	2	8RV297	102	2_Oxoglutarate	OA	2.19746899999999
P4ID23	8	18031423	1	8RV293	133.1	2_Oxoglutarate	OA	0.459825131480082
P4ID24	9	17111740	1	8RV361	61	2_Oxoglutarate	OA	0.911198360655727
P4ID23	16	18042024	2	8RV319	125.1	2_Oxoglutarate	OA	1.57537766586731
P4ID23	8	18031433	1	8RV494	133.4	2_Oxoglutarate	OA	0.954920952023994
P4ID24	14	17120130	2	8RV380	53.3	2_Oxoglutarate	OA	3.13069793621013
P4ID23	10	18032827	2	8RV318	74.5	2_Oxoglutarate	OA	2.93202575838925
P4ID23	6	18030635	1	8RV377	56.42857143	2_Oxoglutarate	OA	4.7940540429166
P4ID23	12	18040631	2	8RV112	82.2	2_Oxoglutarate	OA	2.66564740875912
P4ID24	14	17120136	2	8RV068	50	2_Oxoglutarate	OA	1.071352
P4ID24	19	17121421	2	8RV377	54.85714286	2_Oxoglutarate	OA	1.01460989578049
P4ID24	9	17111713	1	8RV039	61	2_Oxoglutarate	OA	0.723331147540977
P4ID23	16	18042010	1	8RV283	119.8	2_Oxoglutarate	OA	1.81858858096828
P4ID24	19	17121411	2	8RV224	60.5	2_Oxoglutarate	OA	1.60544462809917
P4ID23	2	18021621	1	8RV298	123.4	2_Oxoglutarate	OA	0.722464457050224
P4ID23	18	18042725	2	8RV197	80.5	2_Oxoglutarate	OA	1.90836166459627
P4ID24	12	17112732	2	8RV402	46.6	2_Oxoglutarate	OA	1.17830472103004
P4ID24	12	17112709	2	8RV092	60.3	2_Oxoglutarate	OA	2.50678441127696
P4ID24	7	17110939	1	8RV409	51.8	2_Oxoglutarate	OA	2.15029343629343
P4ID23	8	18031405	1	8RV064	85.5	2_Oxoglutarate	OA	3.61583534502923
P4ID24	8	17111510	1	8RV039	61	2_Oxoglutarate	OA	0.639070491803259
P4ID23	12	18040628	2	8RV409	55.8	2_Oxoglutarate	OA	2.71753236559139
P4ID23	15	18041715	2	8RV022	189.1	2_Oxoglutarate	OA	0.405467350608136
P4ID24	9	17111720	1	8RV138	182.2	2_Oxoglutarate	OA	0.320109220636664
P4ID24	25	18020140	2	8RV286	65.4	2_Oxoglutarate	OA	2.62247553516819
P4ID23	5	18030118	1	8RV275	42	2_Oxoglutarate	OA	3.60991838095237
P4ID23	8	18031426	1	8RV385	55.6	2_Oxoglutarate	OA	1.16569987410072
P4ID23	14	18041312	2	8RV439	48	2_Oxoglutarate	OA	2.63625939583333
P4ID24	22	18012406	2	8RV106	152.1	2_Oxoglutarate	OA	0.441511505588426
P4ID24	14	17120117	2	8RV155	122.3	2_Oxoglutarate	OA	1.03383892068684
P4ID23	9	18032236	2	8RV385	41.4	2_Oxoglutarate	OA	2.31080442028985
P4ID24	14	17120126	2	8RV277	69.5	2_Oxoglutarate	OA	2.17280431654676
P4ID24	11	17112426	1	8RV283	50	2_Oxoglutarate	OA	1.805496
P4ID23	8	18031432	1	8RV493	139.3	2_Oxoglutarate	OA	2.11897445082556
P4ID23	13	18041125	2	8RV273	50.28571429	2_Oxoglutarate	OA	4.76304619277587
P4ID23	19	18043025	2	8RV411	95.5	2_Oxoglutarate	OA	2.00778546596859
P4ID23	20	18050208	1	8RV242	134.9	2_Oxoglutarate	OA	1.79126561156412
P4ID24	8	17111515	1	8RV073	127.2	2_Oxoglutarate	OA	0.597524371069176
P4ID24	1	17101316	1	8RV134	50	2_Oxoglutarate	OA	0.809052000000018
P4ID24	19	17121433	2	8RV170	104.7	2_Oxoglutarate	OA	0.414941738299905
P4ID24	19	17121405	2	8RV422	52.7	2_Oxoglutarate	OA	0.778662239089166
P4ID23	9	18032219	1	8RV245	89.2	2_Oxoglutarate	OA	3.35877069506726
P4ID23	8	18031421	1	8RV277	82	2_Oxoglutarate	OA	0.373335951219514
P4ID23	11	18040407	2	8RV140	200.3	2_Oxoglutarate	OA	0.569866260609081
P4ID24	10	17112217	1	8RV064	58.2	2_Oxoglutarate	OA	2.03519759450173
P4ID23	8	18031407	1	8RV073	126.8	2_Oxoglutarate	OA	1.27815517350158
P4ID24	12	17112717	2	8RV436	55.71428571	2_Oxoglutarate	OA	0.575897179531463
P4ID23	16	18042021	2	8RV034	45.4	2_Oxoglutarate	OA	1.51285685022027
P4ID23	3	18022210	1	8RV230	88.1	2_Oxoglutarate	OA	1.82659139614074
P4ID23	10	18032815	2	8RV275	49.8	2_Oxoglutarate	OA	2.80815369477912
P4ID24	24	18013004	2	8RV422	52.7	2_Oxoglutarate	OA	0.710844402277019
P4ID24	10	17112224	1	8RV122	108	2_Oxoglutarate	OA	0.390647222222228
P4ID23	5	18030115	1	8RV218	161	2_Oxoglutarate	OA	1.27810055279503
P4ID24	8	17111508	1	8RV020	158.2	2_Oxoglutarate	OA	0.582181415929222
P4ID24	8	17111530	1	8RV200	103.5	2_Oxoglutarate	OA	1.07609758454107
P4ID23	11	18040405	2	8RV122	88.6	2_Oxoglutarate	OA	1.65667108352145
P4ID23	1	18021431	1	8RV408	138.3	2_Oxoglutarate	OA	1.47489982646421
P4ID24	19	17121436	2	8RV418	50.2	2_Oxoglutarate	OA	1.24820318725099
P4ID23	18	18042727	2	8RV277	45	2_Oxoglutarate	OA	4.51458695555554
P4ID24	19	17121407	2	8RV408	12	2_Oxoglutarate	OA	2.949925
P4ID24	8	17111516	1	8RV076	112.1	2_Oxoglutarate	OA	1.25099286351472
P4ID24	24	18013018	2	8RV076	98.1	2_Oxoglutarate	OA	3.60398267074413
P4ID23	9	18032233	2	8RV330	43.6	2_Oxoglutarate	OA	5.49273837155961
P4ID24	23	18012633	2	8RV059	44.85714286	2_Oxoglutarate	OA	2.44273025462148
P4ID24	7	17110933	1	8RV298	50	2_Oxoglutarate	OA	0.617172000000016
P4ID23	13	18041132	2	8RV286	106.3	2_Oxoglutarate	OA	7.44195873941674
P4ID23	10	18032838	2	8RV298	70.9	2_Oxoglutarate	OA	1.74509811001411
P4ID23	7	18030834	1	8RV492	116.7	2_Oxoglutarate	OA	1.19468272493573
P4ID24	12	17112727	2	8RV182	82.1	2_Oxoglutarate	OA	0.581800243605364
P4ID24	9	17111714	1	8RV049	65.7	2_Oxoglutarate	OA	0.422019786910206
P4ID24	9	17111727	1	8RV208	124	2_Oxoglutarate	OA	0.767426612903237
P4ID23	7	18030832	1	8RV464	105.6	2_Oxoglutarate	OA	5.88573374053032
P4ID23	12	18040612	2	8RV039	116	2_Oxoglutarate	OA	3.04277075000001
P4ID23	9	18032207	1	8RV026	41.7	2_Oxoglutarate	OA	1.82421131894485
P4ID24	4	17102733	1	8RV494	94.1	2_Oxoglutarate	OA	0.46516046758766
P4ID23	4	18022704	1	8RV022	174	2_Oxoglutarate	OA	5.43580549425288
P4ID24	25	18020143	2	8RV082	111.4	2_Oxoglutarate	OA	0.456855475763026
P4ID24	5	17110315	1	8RV182	46.8	2_Oxoglutarate	OA	0.407081196581197
P4ID23	19	18043029	2	8RV073	130.5	2_Oxoglutarate	OA	0.93684403831417
P4ID23	17	18042518	2	8RV494	129.5	2_Oxoglutarate	OA	1.23025386100386
P4ID24	1	17101313	1	8RV097	55.33333333	2_Oxoglutarate	OA	0.364993373515957
P4ID24	25	18020142	2	8RV161	66	2_Oxoglutarate	OA	0.50060757575758
P4ID24	9	17111722	1	8RV146	70.4	2_Oxoglutarate	OA	0.973815340909094
P4ID24	10	17112225	1	8RV125	99.5	2_Oxoglutarate	OA	1.24523115577889
P4ID24	20	18011837	2	8RV279	67	2_Oxoglutarate	OA	1.02953880597015
P4ID24	25	18020128	2	8RV136	90.2	2_Oxoglutarate	OA	1.7475709534368
P4ID23	16	18042036	2	8RV093	56.28571429	2_Oxoglutarate	OA	2.17162229425089
P4ID24	12	17112728	2	8RV200	134	2_Oxoglutarate	OA	1.07274552238806
P4ID23	13	18041136	2	8RV362	54.9	2_Oxoglutarate	OA	2.79621639344262
P4ID23	10	18032804	2	8RV096	89.4	2_Oxoglutarate	OA	3.37993240492171
P4ID23	1	18021421	1	8RV286	90.9	2_Oxoglutarate	OA	3.97766739273926
P4ID24	5	17110311	1	8RV161	134.6	2_Oxoglutarate	OA	1.89546953937593
P4ID24	4	17102731	1	8RV475	45	2_Oxoglutarate	OA	2.30096888888889
P4ID24	10	17112239	1	8RV309	132.3	2_Oxoglutarate	OA	1.19248677248678
P4ID23	10	18032809	2	8RV049	61.6	2_Oxoglutarate	OA	3.35583409090909
P4ID23	20	18050226	2	8RV245	46.2	2_Oxoglutarate	OA	5.37075242424242
P4ID23	7	18030812	1	8RV125	115	2_Oxoglutarate	OA	3.97143546086956
P4ID23	11	18040403	2	8RV361	144.7	2_Oxoglutarate	OA	1.72089623358673
P4ID24	11	17112425	1	8RV242	99.1	2_Oxoglutarate	OA	0.445583249243201
P4ID23	7	18030823	1	8RV236	93.8	2_Oxoglutarate	OA	1.13053710021322
P4ID24	25	18020120	2	8RV034	49.42857143	2_Oxoglutarate	OA	0.842802023097026
P4ID23	19	18043031	2	8RV059	10	2_Oxoglutarate	OA	8.8286557
P4ID23	2	18021608	1	8RV140	166.4	2_Oxoglutarate	OA	1.98006985576923
P4ID24	1	17101325	1	8RV245	58.5	2_Oxoglutarate	OA	1.94844444444444
P4ID23	1	18021435	1	8RV422	115.4	2_Oxoglutarate	OA	1.15142164644714
P4ID24	9	17111723	1	8RV155	93.7	2_Oxoglutarate	OA	0.695721451440781
P4ID24	1	17101336	1	8RV409	51.8	2_Oxoglutarate	OA	2.66687065637066
P4ID24	15	17120532	2	8RV057	43.7	2_Oxoglutarate	OA	1.24630205949656
P4ID23	3	18022209	1	8RV197	51	2_Oxoglutarate	OA	1.43368333333334
P4ID24	6	17110735	1	8RV377	46	2_Oxoglutarate	OA	0.670506521739147
P4ID24	12	17112729	2	8RV273	53.2	2_Oxoglutarate	OA	1.9541522556391
P4ID23	9	18032223	1	8RV285	40	2_Oxoglutarate	OA	1.060206625
P4ID24	10	17112212	1	8RV024	105.4	2_Oxoglutarate	OA	1.85711574952562
P4ID24	10	17112232	1	8RV257	120	2_Oxoglutarate	OA	1.75861333333334
P4ID24	9	17111734	1	8RV285	70.9	2_Oxoglutarate	OA	1.72870239774331
P4ID23	16	18042011	1	8RV418	106.8	2_Oxoglutarate	OA	2.24317111423221
P4ID24	10	17112220	1	8RV092	72.8	2_Oxoglutarate	OA	1.89385302197802
P4ID23	10	18032810	2	8RV008	175.8	2_Oxoglutarate	OA	0.851763156996567
P4ID24	10	17112215	1	8RV057	80.9	2_Oxoglutarate	OA	0.518088998763895
P4ID23	9	18032231	2	8RV097	49.3	2_Oxoglutarate	OA	4.94689602434077
P4ID23	7	18030809	1	8RV106	115.6	2_Oxoglutarate	OA	0.556743010380636
P4ID24	9	17111707	1	8RV022	119.4	2_Oxoglutarate	OA	2.80764237855946
P4ID23	6	18030615	1	8RV093	85.2	2_Oxoglutarate	OA	1.78528997652582
P4ID23	16	18042006	1	8RV091	79.6	2_Oxoglutarate	OA	1.05754667085427
P4ID24	12	17112713	2	8RV146	57	2_Oxoglutarate	OA	1.16464561403509
P4ID23	10	18032817	2	8RV280	73.8	2_Oxoglutarate	OA	2.35937822493224
P4ID24	20	18011817	2	8RV197	79.2	2_Oxoglutarate	OA	0.623664141414133
P4ID24	12	17112735	2	8RV492	94	2_Oxoglutarate	OA	0.900134042553187
P4ID23	4	18022729	1	8RV280	128.2	2_Oxoglutarate	OA	1.01258776911076
P4ID24	8	17111526	1	8RV136	56.85714286	2_Oxoglutarate	OA	0.737115829108703
P4ID24	8	17111543	1	8RV422	50.7	2_Oxoglutarate	OA	0.928112426035525
P4ID24	6	17110731	1	8RV330	62	2_Oxoglutarate	OA	0.787964516129028
P4ID23	1	18021406	1	8RV068	178.3	2_Oxoglutarate	OA	0.933322299495255
P4ID24	20	18011810	2	8RV125	54.28571429	2_Oxoglutarate	OA	0.613087631530534
P4ID24	1	17101326	1	8RV264	91.6	2_Oxoglutarate	OA	1.087153930131
P4ID23	1	18021426	1	8RV330	60.9	2_Oxoglutarate	OA	1.29567502463054
P4ID24	12	17112740	2	8RV093	41.2	2_Oxoglutarate	OA	0.93322572815533
P4ID24	10	17112209	1	8RV008	105.4	2_Oxoglutarate	OA	0.257434535104372
P4ID23	10	18032826	2	8RV264	147.8	2_Oxoglutarate	OA	1.33645071041949
P4ID23	7	18030831	1	8RV440	56.66666667	2_Oxoglutarate	OA	0.532580452909841
P4ID24	25	18020130	2	8RV031	57.6	2_Oxoglutarate	OA	0.397901041666656
P4ID24	6	17110742	1	8RV439	50	2_Oxoglutarate	OA	0.606012000000018
P4ID24	9	17111736	1	8RV286	117.3	2_Oxoglutarate	OA	1.08438704177323
P4ID23	16	18042027	2	8RV182	189.5	2_Oxoglutarate	OA	1.63116210026385
P4ID24	22	18012405	2	8RV283	83.3	2_Oxoglutarate	OA	1.19725210084034
P4ID24	14	17120119	2	8RV236	56.8	2_Oxoglutarate	OA	1.48556161971831
P4ID24	21	18012224	2	8RV475	147.9	2_Oxoglutarate	OA	0.362131169709256
P4ID24	12	17112734	2	8RV218	130	2_Oxoglutarate	OA	0.19875230769231
P4ID23	3	18022213	1	8RV309	143.9	2_Oxoglutarate	OA	1.48110820708826
P4ID23	4	18022727	1	8RV264	107	2_Oxoglutarate	OA	2.36371752336448
P4ID24	12	17112711	2	8RV168	68.6	2_Oxoglutarate	OA	0.796714285714308
P4ID24	8	17111519	1	8RV082	112.2	2_Oxoglutarate	OA	0.131543672014259
P4ID24	22	18012428	2	8RV418	52.28571429	2_Oxoglutarate	OA	0.890793988998008
P4ID24	21	18012214	2	8RV008	77.7	2_Oxoglutarate	OA	0.52508494208495
P4ID24	3	17102517	1	8RV273	45	2_Oxoglutarate	OA	1.15444444444445
P4ID24	10	17112234	1	8RV259	106.7	2_Oxoglutarate	OA	0.833362699156485
P4ID23	20	18050233	2	8RV082	10.5	2_Oxoglutarate	OA	3.75775266666666
P4ID24	25	18020139	2	8RV297	60	2_Oxoglutarate	OA	0.905093333333335
P4ID24	3	17102532	1	8RV446	116	2_Oxoglutarate	OA	0.632328448275848
P4ID24	6	17110728	1	8RV309	45.71428571	2_Oxoglutarate	OA	2.54768500023885
P4ID24	10	17112222	1	8RV096	140.8	2_Oxoglutarate	OA	0.478657670454529
P4ID24	9	17111731	1	8RV277	84.5	2_Oxoglutarate	OA	1.20639763313609
P4ID23	16	18042034	2	8RV257	88.1	2_Oxoglutarate	OA	7.8545291259932
P4ID23	12	18040625	2	8RV057	114.5	2_Oxoglutarate	OA	1.42876737991266
P4ID23	13	18041134	2	8RV279	92.9	2_Oxoglutarate	OA	1.03119303552207
P4ID24	12	17112726	2	8RV138	140.6	2_Oxoglutarate	OA	0.451029871977255
P4ID23	4	18022730	1	8RV380	73	2_Oxoglutarate	OA	3.66868597260276
P4ID23	10	18032835	2	8RV309	72.4	2_Oxoglutarate	OA	4.55596169889502
P4ID23	1	18021425	1	8RV319	135	2_Oxoglutarate	OA	1.00018891111111
P4ID24	10	17112245	1	8RV385	87	2_Oxoglutarate	OA	1.22256206896552
P4ID23	12	18040632	2	8RV349	115	2_Oxoglutarate	OA	4.06888467826088
P4ID24	1	17101334	1	8RV385	87	2_Oxoglutarate	OA	0.908822988505739
P4ID23	12	18040622	2	8RV377	56	2_Oxoglutarate	OA	4.46496216071429
P4ID24	7	17110935	1	8RV362	47.71428571	2_Oxoglutarate	OA	1.71882275464541
P4ID24	25	18020108	2	8RV494	73	2_Oxoglutarate	OA	0.548815068493161
P4ID24	6	17110738	1	8RV411	45.71428571	2_Oxoglutarate	OA	1.6447900001542
P4ID23	18	18042706	1	8RV155	112.8	2_Oxoglutarate	OA	1.90688822695036
P4ID23	7	18030838	2	8RV026	158.9	2_Oxoglutarate	OA	1.82787841409692
P4ID24	10	17112216	1	8RV059	163.8	2_Oxoglutarate	OA	0.768640415140431
P4ID24	12	17112736	2	8RV349	110	2_Oxoglutarate	OA	2.43653363636364
P4ID23	8	18031437	2	8RV125	81.2	2_Oxoglutarate	OA	6.2433502463054
P4ID23	11	18040409	2	8RV436	63.33333333	2_Oxoglutarate	OA	0.249264821065746
P4ID23	17	18042506	1	8RV049	96.6	2_Oxoglutarate	OA	2.78794242236025
P4ID23	10	18032836	2	8RV016	113	2_Oxoglutarate	OA	1.33882162831858
P4ID23	15	18041716	2	8RV230	70.3	2_Oxoglutarate	OA	4.32889903271692
P4ID24	11	17112412	1	8RV106	76	2_Oxoglutarate	OA	0.495285526315797
P4ID23	20	18050217	2	8RV224	66.1	2_Oxoglutarate	OA	5.28885514372162
P4ID24	24	18013006	2	8RV408	12	2_Oxoglutarate	OA	3.40223333333333
P4ID23	11	18040417	2	8RV236	69	2_Oxoglutarate	OA	5.52779324637679
P4ID24	11	17112424	1	8RV230	50	2_Oxoglutarate	OA	0.546811999999999
P4ID23	14	18041328	2	8RV380	61	2_Oxoglutarate	OA	3.51168455737705
P4ID24	10	17112219	1	8RV081	117.4	2_Oxoglutarate	OA	1.16705877342419
P4ID24	15	17120544	2	8RV309	96.4	2_Oxoglutarate	OA	3.05777282157676
P4ID24	11	17112430	1	8RV319	43.6	2_Oxoglutarate	OA	4.59258027522936
P4ID24	3	17102507	1	8RV039	61	2_Oxoglutarate	OA	0.722755737704926
P4ID23	16	18042014	2	8RV403	203.2	2_Oxoglutarate	OA	1.40042548720473
P4ID24	11	17112428	1	8RV293	65	2_Oxoglutarate	OA	0.365963076923077
P4ID23	7	18030832	1	8RV464	105.6	5_methylthio_pentanenitrile	GLUCOSINOLATE	0.359171884469703
P4ID24	25	18020130	2	8RV031	57.6	5_methylthio_pentanenitrile	GLUCOSINOLATE	0.273371527777769
P4ID24	10	17112222	1	8RV096	140.8	5_methylthio_pentanenitrile	GLUCOSINOLATE	0.395855113636355
P4ID24	25	18020140	2	8RV286	65.4	5_methylthio_pentanenitrile	GLUCOSINOLATE	0.0352492354740052
P4ID24	12	17112718	2	8RV280	70.3	5_methylthio_pentanenitrile	GLUCOSINOLATE	0.170162162162167
P4ID23	6	18030606	1	8RV024	132.2	5_methylthio_pentanenitrile	GLUCOSINOLATE	0.836612405446321
P4ID24	25	18020114	2	8RV022	150	5_methylthio_pentanenitrile	GLUCOSINOLATE	0.258225999999999
P4ID23	9	18032236	2	8RV385	41.4	5_methylthio_pentanenitrile	GLUCOSINOLATE	0.179953671497581
P4ID24	24	18013015	2	8RV293	100	5_methylthio_pentanenitrile	GLUCOSINOLATE	0.216591999999994
P4ID24	8	17111535	1	8RV275	68.7	5_methylthio_pentanenitrile	GLUCOSINOLATE	0.105464337700148
P4ID24	9	17111720	1	8RV138	182.2	5_methylthio_pentanenitrile	GLUCOSINOLATE	0.111423710208561
P4ID23	16	18042037	2	8RV285	56.14285714	5_methylthio_pentanenitrile	GLUCOSINOLATE	0.216433659044094
P4ID23	1	18021430	1	8RV403	264.2	5_methylthio_pentanenitrile	GLUCOSINOLATE	0.170779625283879
P4ID23	15	18041729	2	8RV218	157.5	5_methylthio_pentanenitrile	GLUCOSINOLATE	0.23547244444444
P4ID24	22	18012428	2	8RV418	52.28571429	5_methylthio_pentanenitrile	GLUCOSINOLATE	0.0728822404311861
P4ID23	6	18030614	1	8RV092	241.4	5_methylthio_pentanenitrile	GLUCOSINOLATE	1.41079699668599
P4ID23	17	18042528	2	8RV138	226.3	5_methylthio_pentanenitrile	GLUCOSINOLATE	0.0483011268228017
P4ID24	10	17112225	1	8RV125	99.5	5_methylthio_pentanenitrile	GLUCOSINOLATE	0.427739698492455
P4ID23	7	18030812	1	8RV125	115	5_methylthio_pentanenitrile	GLUCOSINOLATE	0.257731513043479
P4ID24	19	17121411	2	8RV224	60.5	5_methylthio_pentanenitrile	GLUCOSINOLATE	0.0487305785123973
P4ID23	21	18050416	2	8RV402	57.6	5_methylthio_pentanenitrile	GLUCOSINOLATE	0.24135215277777
P4ID24	14	17120107	2	8RV096	111.1	5_methylthio_pentanenitrile	GLUCOSINOLATE	0.252206120612068
P4ID24	8	17111508	1	8RV020	158.2	5_methylthio_pentanenitrile	GLUCOSINOLATE	0.376284450063221
P4ID24	7	17110939	1	8RV409	51.8	5_methylthio_pentanenitrile	GLUCOSINOLATE	0.317677606177602
P4ID23	2	18021638	1	8RV446	203.9	5_methylthio_pentanenitrile	GLUCOSINOLATE	0.138151868563025
P4ID24	15	17120538	2	8RV112	56	5_methylthio_pentanenitrile	GLUCOSINOLATE	0.040360714285714
P4ID24	12	17112731	2	8RV020	99.9	5_methylthio_pentanenitrile	GLUCOSINOLATE	0.263109109109111
P4ID24	19	17121418	2	8RV242	52.2	5_methylthio_pentanenitrile	GLUCOSINOLATE	0.0520076628352506
P4ID23	6	18030634	1	8RV362	53	5_methylthio_pentanenitrile	GLUCOSINOLATE	0.52384149056604
P4ID24	10	17112220	1	8RV092	72.8	5_methylthio_pentanenitrile	GLUCOSINOLATE	0.235375000000007
P4ID24	20	18011817	2	8RV197	79.2	5_methylthio_pentanenitrile	GLUCOSINOLATE	0.0619103535353526
P4ID23	7	18030834	1	8RV492	116.7	5_methylthio_pentanenitrile	GLUCOSINOLATE	0.361920848329057
P4ID23	7	18030813	1	8RV134	56.3	5_methylthio_pentanenitrile	GLUCOSINOLATE	0.206443925399642
P4ID24	1	17101339	1	8RV493	89.8	5_methylthio_pentanenitrile	GLUCOSINOLATE	0.0312694877505568
P4ID24	12	17112720	2	8RV024	165	5_methylthio_pentanenitrile	GLUCOSINOLATE	0.155774545454543
P4ID24	12	17112708	2	8RV403	86	5_methylthio_pentanenitrile	GLUCOSINOLATE	0.426963953488384
P4ID23	5	18030103	1	8RV016	118	5_methylthio_pentanenitrile	GLUCOSINOLATE	0.0854081186440657
P4ID24	19	17121421	2	8RV377	54.85714286	5_methylthio_pentanenitrile	GLUCOSINOLATE	0.0375338541647121
P4ID23	5	18030133	2	8RV146	132.8	5_methylthio_pentanenitrile	GLUCOSINOLATE	0.0350912349397603
P4ID23	5	18030109	1	8RV136	83	5_methylthio_pentanenitrile	GLUCOSINOLATE	0.272009168674701
P4ID23	9	18032216	1	8RV208	105.6	5_methylthio_pentanenitrile	GLUCOSINOLATE	0.451815823863645
P4ID24	7	17110933	1	8RV298	50	5_methylthio_pentanenitrile	GLUCOSINOLATE	0.0444840000000015
P4ID23	12	18040607	2	8RV092	190.3	5_methylthio_pentanenitrile	GLUCOSINOLATE	0.206198791382025
P4ID24	19	17121427	2	8RV006	54	5_methylthio_pentanenitrile	GLUCOSINOLATE	0.0426370370370372
P4ID24	8	17111510	1	8RV039	61	5_methylthio_pentanenitrile	GLUCOSINOLATE	0.372381967213102
P4ID23	15	18041709	2	8RV422	62.2	5_methylthio_pentanenitrile	GLUCOSINOLATE	0.102182009646299
P4ID24	1	17101316	1	8RV134	50	5_methylthio_pentanenitrile	GLUCOSINOLATE	0.302275999999996
P4ID23	10	18032835	2	8RV309	72.4	5_methylthio_pentanenitrile	GLUCOSINOLATE	0.235822279005521
P4ID24	14	17120109	2	8RV122	112	5_methylthio_pentanenitrile	GLUCOSINOLATE	0.312142857142861
P4ID23	11	18040434	2	8RV091	115	5_methylthio_pentanenitrile	GLUCOSINOLATE	0.312452808695652
P4ID24	6	17110728	1	8RV309	45.71428571	5_methylthio_pentanenitrile	GLUCOSINOLATE	0.303592187528462
P4ID24	8	17111543	1	8RV422	50.7	5_methylthio_pentanenitrile	GLUCOSINOLATE	0.0607041420118361
P4ID23	8	18031421	1	8RV277	82	5_methylthio_pentanenitrile	GLUCOSINOLATE	0.562728329268302
P4ID24	25	18020105	2	8RV330	63	5_methylthio_pentanenitrile	GLUCOSINOLATE	0.139934920634923
P4ID23	12	18040625	2	8RV057	114.5	5_methylthio_pentanenitrile	GLUCOSINOLATE	0.458548061135363
P4ID24	10	17112241	1	8RV318	85.9	5_methylthio_pentanenitrile	GLUCOSINOLATE	0.0556449359720606
P4ID23	11	18040415	2	8RV136	66.2	5_methylthio_pentanenitrile	GLUCOSINOLATE	0.299037160120843
P4ID23	2	18021621	1	8RV298	123.4	5_methylthio_pentanenitrile	GLUCOSINOLATE	0.349265113452198
P4ID24	14	17120138	2	8RV091	50	5_methylthio_pentanenitrile	GLUCOSINOLATE	0.130498000000004
P4ID23	13	18041123	2	8RV464	142.5	5_methylthio_pentanenitrile	GLUCOSINOLATE	0.148451010526311
P4ID24	8	17111526	1	8RV136	56.85714286	5_methylthio_pentanenitrile	GLUCOSINOLATE	0.212168592954166
P4ID24	8	17111514	1	8RV068	156.7	5_methylthio_pentanenitrile	GLUCOSINOLATE	0.290901723037642
P4ID24	9	17111742	1	8RV418	56.5	5_methylthio_pentanenitrile	GLUCOSINOLATE	0.0453061946902641
P4ID24	9	17111707	1	8RV022	119.4	5_methylthio_pentanenitrile	GLUCOSINOLATE	0.480124790619769
P4ID24	1	17101334	1	8RV385	87	5_methylthio_pentanenitrile	GLUCOSINOLATE	0.333016091954024
P4ID24	9	17111734	1	8RV285	70.9	5_methylthio_pentanenitrile	GLUCOSINOLATE	0.306002820874466
P4ID23	4	18022708	1	8RV034	73	5_methylthio_pentanenitrile	GLUCOSINOLATE	0.157552397260276
P4ID24	2	17101720	1	8RV170	125.2	5_methylthio_pentanenitrile	GLUCOSINOLATE	0.22097923322683
P4ID24	15	17120532	2	8RV057	43.7	5_methylthio_pentanenitrile	GLUCOSINOLATE	0.216196796338673
P4ID23	21	18050417	2	8RV418	98.7	5_methylthio_pentanenitrile	GLUCOSINOLATE	0.228045025329276
P4ID24	3	17102515	1	8RV218	110.4	5_methylthio_pentanenitrile	GLUCOSINOLATE	0.124548913043479
P4ID23	14	18041325	2	8RV031	52.5	5_methylthio_pentanenitrile	GLUCOSINOLATE	0.443986019047624
P4ID24	11	17112426	1	8RV283	50	5_methylthio_pentanenitrile	GLUCOSINOLATE	0.154099999999995
P4ID24	19	17121441	2	8RV257	73.4	5_methylthio_pentanenitrile	GLUCOSINOLATE	0.0443024523160751
P4ID24	10	17112239	1	8RV309	132.3	5_methylthio_pentanenitrile	GLUCOSINOLATE	0.17790325018896
P4ID24	6	17110731	1	8RV330	62	5_methylthio_pentanenitrile	GLUCOSINOLATE	0.309306451612904
P4ID23	8	18031435	2	8RV134	123	5_methylthio_pentanenitrile	GLUCOSINOLATE	0.157961081300809
P4ID23	17	18042531	2	8RV310	104.4	5_methylthio_pentanenitrile	GLUCOSINOLATE	0.142558170498087
P4ID23	12	18040628	2	8RV409	55.8	5_methylthio_pentanenitrile	GLUCOSINOLATE	0.220740931899645
P4ID24	7	17110935	1	8RV362	47.71428571	5_methylthio_pentanenitrile	GLUCOSINOLATE	0.0987607784519854
P4ID23	5	18030115	1	8RV218	161	5_methylthio_pentanenitrile	GLUCOSINOLATE	0.0730952298136667
P4ID24	1	17101333	1	8RV298	50	5_methylthio_pentanenitrile	GLUCOSINOLATE	0.100025999999997
P4ID24	4	17102733	1	8RV494	94.1	5_methylthio_pentanenitrile	GLUCOSINOLATE	0.134715196599359
P4ID23	9	18032213	1	8RV138	196.4	5_methylthio_pentanenitrile	GLUCOSINOLATE	0.0751434928716928
P4ID24	3	17102532	1	8RV446	116	5_methylthio_pentanenitrile	GLUCOSINOLATE	0.162131034482764
P4ID24	9	17111722	1	8RV146	70.4	5_methylthio_pentanenitrile	GLUCOSINOLATE	0.0890625000000004
P4ID23	9	18032223	1	8RV285	40	5_methylthio_pentanenitrile	GLUCOSINOLATE	0.659132100000001
P4ID24	24	18013004	2	8RV422	52.7	5_methylthio_pentanenitrile	GLUCOSINOLATE	0.0467115749525624
P4ID24	3	17102534	1	8RV464	148	5_methylthio_pentanenitrile	GLUCOSINOLATE	0.334250675675682
P4ID23	13	18041125	2	8RV273	50.28571429	5_methylthio_pentanenitrile	GLUCOSINOLATE	0.277160923271841
P4ID24	23	18012631	2	8RV409	65.33333333	5_methylthio_pentanenitrile	GLUCOSINOLATE	0.187850510213667
P4ID24	14	17120136	2	8RV068	50	5_methylthio_pentanenitrile	GLUCOSINOLATE	0.162587999999999
P4ID24	4	17102727	1	8RV436	72.9	5_methylthio_pentanenitrile	GLUCOSINOLATE	0.031063100137175
P4ID24	12	17112730	2	8RV057	43.7	5_methylthio_pentanenitrile	GLUCOSINOLATE	0.33902745995423
P4ID24	3	17102529	1	8RV408	60	5_methylthio_pentanenitrile	GLUCOSINOLATE	0.0443583333333336
P4ID24	3	17102517	1	8RV273	45	5_methylthio_pentanenitrile	GLUCOSINOLATE	0.464004444444434
P4ID23	16	18042024	2	8RV319	125.1	5_methylthio_pentanenitrile	GLUCOSINOLATE	0.499911950439646
P4ID23	9	18032209	1	8RV039	103	5_methylthio_pentanenitrile	GLUCOSINOLATE	1.12229236893204
P4ID23	8	18031437	2	8RV125	81.2	5_methylthio_pentanenitrile	GLUCOSINOLATE	1.1937781773399
P4ID24	12	17112723	2	8RV464	189.7	5_methylthio_pentanenitrile	GLUCOSINOLATE	0.849195571955709
P4ID24	19	17121416	2	8RV293	100	5_methylthio_pentanenitrile	GLUCOSINOLATE	0.260100999999995
P4ID24	9	17111714	1	8RV049	65.7	5_methylthio_pentanenitrile	GLUCOSINOLATE	0.22675342465754
P4ID24	10	17112224	1	8RV122	108	5_methylthio_pentanenitrile	GLUCOSINOLATE	0.384895370370379
P4ID24	25	18020128	2	8RV136	90.2	5_methylthio_pentanenitrile	GLUCOSINOLATE	0.216103104212856
P4ID23	9	18032204	1	8RV020	165.2	5_methylthio_pentanenitrile	GLUCOSINOLATE	0.326856507263927
P4ID24	12	17112728	2	8RV200	134	5_methylthio_pentanenitrile	GLUCOSINOLATE	0.0285723880597011
P4ID23	4	18022704	1	8RV022	174	5_methylthio_pentanenitrile	GLUCOSINOLATE	0.254065235632191
P4ID24	1	17101336	1	8RV409	51.8	5_methylthio_pentanenitrile	GLUCOSINOLATE	0.322795366795369
P4ID23	4	18022729	1	8RV280	128.2	5_methylthio_pentanenitrile	GLUCOSINOLATE	0.0667760296411879
P4ID23	1	18021425	1	8RV319	135	5_methylthio_pentanenitrile	GLUCOSINOLATE	0.568135392592605
P4ID23	10	18032810	2	8RV008	175.8	5_methylthio_pentanenitrile	GLUCOSINOLATE	0.0573042150170632
P4ID23	11	18040417	2	8RV236	69	5_methylthio_pentanenitrile	GLUCOSINOLATE	0.109879913043478
P4ID23	3	18022209	1	8RV197	51	5_methylthio_pentanenitrile	GLUCOSINOLATE	0.246235039215687
P4ID24	12	17112709	2	8RV092	60.3	5_methylthio_pentanenitrile	GLUCOSINOLATE	0.21673797678276
P4ID23	9	18032219	1	8RV245	89.2	5_methylthio_pentanenitrile	GLUCOSINOLATE	0.0551863452914817
P4ID23	7	18030809	1	8RV106	115.6	5_methylthio_pentanenitrile	GLUCOSINOLATE	1.14062871107266
P4ID23	2	18021634	1	8RV409	69.6	5_methylthio_pentanenitrile	GLUCOSINOLATE	0.414837270114957
P4ID23	3	18022213	1	8RV309	143.9	5_methylthio_pentanenitrile	GLUCOSINOLATE	0.47536519110493
P4ID23	16	18042006	1	8RV091	79.6	5_methylthio_pentanenitrile	GLUCOSINOLATE	0.247717298994975
P4ID24	8	17111519	1	8RV082	112.2	5_methylthio_pentanenitrile	GLUCOSINOLATE	0.423204991087339
P4ID24	15	17120544	2	8RV309	96.4	5_methylthio_pentanenitrile	GLUCOSINOLATE	0.0987582987551842
P4ID23	12	18040612	2	8RV039	116	5_methylthio_pentanenitrile	GLUCOSINOLATE	0.355987051724148
P4ID23	13	18041104	1	8RV096	96	5_methylthio_pentanenitrile	GLUCOSINOLATE	0.145288885416665
P4ID23	10	18032817	2	8RV280	73.8	5_methylthio_pentanenitrile	GLUCOSINOLATE	0.265603495934964
P4ID23	8	18031423	1	8RV293	133.1	5_methylthio_pentanenitrile	GLUCOSINOLATE	1.0921451014275
P4ID23	8	18031414	1	8RV122	857	5_methylthio_pentanenitrile	GLUCOSINOLATE	1.20911165927655
P4ID23	4	18022707	1	8RV031	137	5_methylthio_pentanenitrile	GLUCOSINOLATE	0.164858313868615
P4ID23	7	18030806	1	8RV057	132	5_methylthio_pentanenitrile	GLUCOSINOLATE	0.234447613636362
P4ID24	12	17112729	2	8RV273	53.2	5_methylthio_pentanenitrile	GLUCOSINOLATE	0.269887218045122
P4ID23	7	18030823	1	8RV236	93.8	5_methylthio_pentanenitrile	GLUCOSINOLATE	0.077643720682304
P4ID24	24	18013020	2	8RV377	54.85714286	5_methylthio_pentanenitrile	GLUCOSINOLATE	0.0371072916647348
P4ID24	24	18013010	2	8RV224	60.5	5_methylthio_pentanenitrile	GLUCOSINOLATE	0.0455553719008254
P4ID23	9	18032233	2	8RV330	43.6	5_methylthio_pentanenitrile	GLUCOSINOLATE	0.314622041284394
P4ID24	11	17112428	1	8RV293	65	5_methylthio_pentanenitrile	GLUCOSINOLATE	0.227389230769224
P4ID24	19	17121436	2	8RV418	50.2	5_methylthio_pentanenitrile	GLUCOSINOLATE	0.0731155378486066
P4ID24	8	17111507	1	8RV016	115.1	5_methylthio_pentanenitrile	GLUCOSINOLATE	0.0945716768027822
P4ID24	9	17111723	1	8RV155	93.7	5_methylthio_pentanenitrile	GLUCOSINOLATE	0.0318943436499465
P4ID23	16	18042014	2	8RV403	203.2	5_methylthio_pentanenitrile	GLUCOSINOLATE	0.319092952755913
P4ID24	19	17121433	2	8RV170	104.7	5_methylthio_pentanenitrile	GLUCOSINOLATE	0.116664756446991
P4ID23	10	18032818	2	8RV106	109.5	5_methylthio_pentanenitrile	GLUCOSINOLATE	0.290146931506842
P4ID23	10	18032836	2	8RV016	113	5_methylthio_pentanenitrile	GLUCOSINOLATE	0.189165778761061
P4ID23	10	18032825	2	8RV293	102.3	5_methylthio_pentanenitrile	GLUCOSINOLATE	0.126451358748774
P4ID24	22	18012406	2	8RV106	152.1	5_methylthio_pentanenitrile	GLUCOSINOLATE	0.173174227481917
P4ID23	8	18031426	1	8RV385	55.6	5_methylthio_pentanenitrile	GLUCOSINOLATE	0.95785440647484
P4ID23	16	18042010	1	8RV283	119.8	5_methylthio_pentanenitrile	GLUCOSINOLATE	0.195343030050078
P4ID23	11	18040405	2	8RV122	88.6	5_methylthio_pentanenitrile	GLUCOSINOLATE	0.1818104288939
P4ID23	15	18041716	2	8RV230	70.3	5_methylthio_pentanenitrile	GLUCOSINOLATE	0.588280455192045
P4ID24	12	17112707	2	8RV134	77	5_methylthio_pentanenitrile	GLUCOSINOLATE	0.367442857142848
P4ID24	12	17112726	2	8RV138	140.6	5_methylthio_pentanenitrile	GLUCOSINOLATE	0.165049786628732
P4ID23	14	18041311	2	8RV168	111	5_methylthio_pentanenitrile	GLUCOSINOLATE	0.123496144144141
P4ID24	9	17111740	1	8RV361	61	5_methylthio_pentanenitrile	GLUCOSINOLATE	0.0451786885245895
P4ID24	3	17102507	1	8RV039	61	5_methylthio_pentanenitrile	GLUCOSINOLATE	0.64801475409834
P4ID23	5	18030117	1	8RV257	131	5_methylthio_pentanenitrile	GLUCOSINOLATE	0.153591175572515
P4ID24	12	17112735	2	8RV492	94	5_methylthio_pentanenitrile	GLUCOSINOLATE	0.155307446808511
P4ID23	7	18030814	1	8RV146	132.5	5_methylthio_pentanenitrile	GLUCOSINOLATE	0.404542309433974
P4ID24	2	17101727	1	8RV402	94	5_methylthio_pentanenitrile	GLUCOSINOLATE	0.358767021276598
P4ID24	25	18020143	2	8RV082	111.4	5_methylthio_pentanenitrile	GLUCOSINOLATE	0.115784560143624
P4ID23	5	18030118	1	8RV275	42	5_methylthio_pentanenitrile	GLUCOSINOLATE	0.51265007142857
P4ID23	7	18030808	1	8RV097	80.5	a_Aminoadipate	AA	0.00758863354037262
P4ID23	17	18042528	2	8RV138	226.3	a_Aminoadipate	AA	0.0197439946973047
P4ID24	12	17112718	2	8RV280	70.3	a_Aminoadipate	AA	0.00940113798008514
P4ID23	13	18041106	1	8RV297	76.4	a_Aminoadipate	AA	0.0063881806282724
P4ID23	2	18021638	1	8RV446	203.9	a_Aminoadipate	AA	0.00892930358018655
P4ID23	12	18040631	2	8RV112	82.2	a_Aminoadipate	AA	0.0192660218978102
P4ID23	9	18032222	1	8RV273	97	a_Aminoadipate	AA	0.00182204123711339
P4ID24	9	17111720	1	8RV138	182.2	a_Aminoadipate	AA	0.0144785949506039
P4ID23	17	18042523	2	8RV024	135	a_Aminoadipate	AA	0.0242208814814811
P4ID24	25	18020127	2	8RV264	58	a_Aminoadipate	AA	0.084686206896554
P4ID24	11	17112410	1	8RV091	56.3	a_Aminoadipate	AA	0.0111261101243336
P4ID24	11	17112407	1	8RV034	64.2	a_Aminoadipate	AA	0.00883021806853553
P4ID24	14	17120107	2	8RV096	111.1	a_Aminoadipate	AA	0.0161350135013503
P4ID23	12	18040635	2	8RV259	143.8	a_Aminoadipate	AA	0.0155572878998609
P4ID23	7	18030806	1	8RV057	132	a_Aminoadipate	AA	0.0123417803030305
P4ID23	21	18050416	2	8RV402	57.6	a_Aminoadipate	AA	0.013345347222222
P4ID23	16	18042028	2	8RV006	131	a_Aminoadipate	AA	0.0228338549618313
P4ID24	12	17112706	2	8RV097	70	a_Aminoadipate	AA	0.00996000000000011
P4ID24	3	17102527	1	8RV380	94.5	a_Aminoadipate	AA	0.0568433862433881
P4ID23	12	18040633	2	8RV297	102	a_Aminoadipate	AA	0.0101071862745101
P4ID23	13	18041118	2	8RV076	122	a_Aminoadipate	AA	0.0105593606557374
P4ID23	15	18041729	2	8RV218	157.5	a_Aminoadipate	AA	0.0227668444444451
P4ID24	25	18020114	2	8RV022	150	a_Aminoadipate	AA	0.0461220000000005
P4ID23	20	18050218	2	8RV242	123.4	a_Aminoadipate	AA	0.017131790923825
P4ID23	16	18042034	2	8RV257	88.1	a_Aminoadipate	AA	0.0952108626560736
P4ID24	20	18011818	2	8RV411	57.14285714	a_Aminoadipate	AA	0.00819000000040924
P4ID23	5	18030133	2	8RV146	132.8	a_Aminoadipate	AA	0.00717417168674707
P4ID23	17	18042531	2	8RV310	104.4	a_Aminoadipate	AA	0.028001082375479
P4ID23	8	18031405	1	8RV064	85.5	a_Aminoadipate	AA	0.0195574152046788
P4ID24	25	18020112	2	8RV140	152	a_Aminoadipate	AA	0.00813223684210516
P4ID24	24	18013017	2	8RV242	52.2	a_Aminoadipate	AA	0.0149080459770115
P4ID23	9	18032209	1	8RV039	103	a_Aminoadipate	AA	0.0150823592233014
P4ID24	19	17121433	2	8RV170	104.7	a_Aminoadipate	AA	0.00556064947468965
P4ID23	19	18043032	2	8RV064	44.8	a_Aminoadipate	AA	0.0182806919642859
P4ID23	4	18022708	1	8RV034	73	a_Aminoadipate	AA	0.0170182465753427
P4ID24	15	17120538	2	8RV112	56	a_Aminoadipate	AA	0.00664107142857121
P4ID23	4	18022727	1	8RV264	107	a_Aminoadipate	AA	0.0208794672897198
P4ID24	4	17102727	1	8RV436	72.9	a_Aminoadipate	AA	0.0103950617283951
P4ID23	13	18041115	2	8RV179	97.3	a_Aminoadipate	AA	0.00766613566289805
P4ID23	7	18030834	1	8RV492	116.7	a_Aminoadipate	AA	0.013067977720651
P4ID24	19	17121432	2	8RV245	102	a_Aminoadipate	AA	0.0309470588235291
P4ID23	2	18021630	1	8RV361	114.7	a_Aminoadipate	AA	0.012931325196164
P4ID24	12	17112722	2	8RV318	110	a_Aminoadipate	AA	0.0134145454545452
P4ID24	12	17112731	2	8RV020	99.9	a_Aminoadipate	AA	0.00900200200200217
P4ID23	10	18032830	2	8RV200	57.2	a_Aminoadipate	AA	0.0708961188811205
P4ID24	25	18020140	2	8RV286	65.4	a_Aminoadipate	AA	0.0207324159021407
P4ID24	21	18012219	2	8RV275	81.7	a_Aminoadipate	AA	0.0126279069767443
P4ID24	3	17102515	1	8RV218	110.4	a_Aminoadipate	AA	0.0067481884057969
P4ID24	9	17111742	1	8RV418	56.5	a_Aminoadipate	AA	0.00383362831858407
P4ID24	8	17111506	1	8RV006	58.8	a_Aminoadipate	AA	0.0288520408163265
P4ID23	6	18030614	1	8RV092	241.4	a_Aminoadipate	AA	0.0219839602319794
P4ID23	5	18030103	1	8RV016	118	a_Aminoadipate	AA	0.0317362711864413
P4ID23	7	18030812	1	8RV125	115	a_Aminoadipate	AA	0.0262320608695658
P4ID23	6	18030613	1	8RV076	126.4	a_Aminoadipate	AA	0.0237637262658226
P4ID24	20	18011817	2	8RV197	79.2	a_Aminoadipate	AA	0.00831565656565677
P4ID23	15	18041709	2	8RV422	62.2	a_Aminoadipate	AA	0.0059281511254019
P4ID24	1	17101316	1	8RV134	50	a_Aminoadipate	AA	0.0131200000000001
P4ID24	8	17111526	1	8RV136	56.85714286	a_Aminoadipate	AA	0.00506005025100198
P4ID23	2	18021615	1	8RV224	93.1	a_Aminoadipate	AA	0.0155609774436094
P4ID23	20	18050207	1	8RV082	98.9	a_Aminoadipate	AA	0.0161643680485335
P4ID24	10	17112225	1	8RV125	99.5	a_Aminoadipate	AA	0.0105467336683415
P4ID24	19	17121441	2	8RV257	73.4	a_Aminoadipate	AA	0.0298978201634874
P4ID23	7	18030832	1	8RV464	105.6	a_Aminoadipate	AA	0.0164123484848482
P4ID24	14	17120136	2	8RV068	50	a_Aminoadipate	AA	0.0102680000000003
P4ID23	19	18043019	2	8RV155	137.7	a_Aminoadipate	AA	0.00746493100944089
P4ID23	16	18042037	2	8RV285	56.14285714	a_Aminoadipate	AA	0.0121489185756816
P4ID23	19	18043005	1	8RV170	174	a_Aminoadipate	AA	0.00633991954022998
P4ID24	10	17112224	1	8RV122	108	a_Aminoadipate	AA	0.0117796296296292
P4ID23	6	18030606	1	8RV024	132.2	a_Aminoadipate	AA	0.03184591527988
P4ID23	16	18042030	2	8RV020	49.6	a_Aminoadipate	AA	0.00936122983870988
P4ID23	9	18032213	1	8RV138	196.4	a_Aminoadipate	AA	0.0326732179226065
P4ID23	7	18030813	1	8RV134	56.3	a_Aminoadipate	AA	0.0134984369449375
P4ID24	20	18011810	2	8RV125	54.28571429	a_Aminoadipate	AA	0.00816421052567119
P4ID23	7	18030824	1	8RV259	128.1	a_Aminoadipate	AA	0.0136255893832946
P4ID24	8	17111527	1	8RV140	110	a_Aminoadipate	AA	0.0136718181818181
P4ID24	24	18013018	2	8RV076	98.1	a_Aminoadipate	AA	0.0256034658511725
P4ID24	23	18012633	2	8RV059	44.85714286	a_Aminoadipate	AA	0.0246738853487468
P4ID23	4	18022707	1	8RV031	137	a_Aminoadipate	AA	0.00793187591240872
P4ID24	14	17120130	2	8RV380	53.3	a_Aminoadipate	AA	0.0176135084427765
P4ID24	11	17112426	1	8RV283	50	a_Aminoadipate	AA	0.0300819999999996
P4ID23	7	18030833	1	8RV475	200.4	a_Aminoadipate	AA	0.0100426147704591
P4ID23	20	18050231	2	8RV492	52.9	a_Aminoadipate	AA	0.0144017013232519
P4ID24	9	17111727	1	8RV208	124	a_Aminoadipate	AA	0.0142887096774194
P4ID24	10	17112209	1	8RV008	105.4	a_Aminoadipate	AA	0.0109601518026567
P4ID23	9	18032207	1	8RV026	41.7	a_Aminoadipate	AA	0.00710266187050349
P4ID23	6	18030634	1	8RV362	53	a_Aminoadipate	AA	0.0172187169811326
P4ID23	11	18040415	2	8RV136	66.2	a_Aminoadipate	AA	0.00896525679758323
P4ID23	16	18042021	2	8RV034	45.4	a_Aminoadipate	AA	0.0101548237885465
P4ID23	9	18032216	1	8RV208	105.6	a_Aminoadipate	AA	0.0383490056818184
P4ID23	10	18032825	2	8RV293	102.3	a_Aminoadipate	AA	0.00684402737047915
P4ID24	10	17112245	1	8RV385	87	a_Aminoadipate	AA	0.00912298850574722
P4ID24	12	17112727	2	8RV182	82.1	a_Aminoadipate	AA	0.00371254567600476
P4ID24	10	17112236	1	8RV297	50	a_Aminoadipate	AA	0.010734
P4ID24	12	17112708	2	8RV403	86	a_Aminoadipate	AA	0.0123430232558139
P4ID23	13	18041136	2	8RV362	54.9	a_Aminoadipate	AA	0.0246924225865217
P4ID24	15	17120508	2	8RV385	54.14285714	a_Aminoadipate	AA	0.00498311345672743
P4ID24	22	18012406	2	8RV106	152.1	a_Aminoadipate	AA	0.0258119658119665
P4ID24	8	17111508	1	8RV020	158.2	a_Aminoadipate	AA	0.00604045512010128
P4ID24	4	17102726	1	8RV418	56.5	a_Aminoadipate	AA	0.00503716814159307
P4ID23	7	18030814	1	8RV146	132.5	a_Aminoadipate	AA	0.00994864150943395
P4ID24	14	17120132	2	8RV310	50	a_Aminoadipate	AA	0.0292039999999998
P4ID24	19	17121407	2	8RV408	12	a_Aminoadipate	AA	0.0469333333333332
P4ID24	11	17112437	1	8RV440	55.85714286	a_Aminoadipate	AA	0.0106289002552109
P4ID24	8	17111516	1	8RV076	112.1	a_Aminoadipate	AA	0.0157413024085636
P4ID24	12	17112728	2	8RV200	134	a_Aminoadipate	AA	0.0391955223880599
P4ID24	6	17110717	1	8RV264	91.6	a_Aminoadipate	AA	0.0245938864628825
P4ID24	8	17111515	1	8RV073	127.2	a_Aminoadipate	AA	0.021180031446541
P4ID23	1	18021428	1	8RV402	75.4	a_Aminoadipate	AA	0.0157027320954912
P4ID24	14	17120138	2	8RV091	50	a_Aminoadipate	AA	0.0130140000000003
P4ID23	8	18031433	1	8RV494	133.4	a_Aminoadipate	AA	0.00532102698650692
P4ID23	17	18042512	1	8RV318	157.2	a_Aminoadipate	AA	0.00691029898218808
P4ID23	6	18030635	1	8RV377	56.42857143	a_Aminoadipate	AA	0.00854375696180896
P4ID23	10	18032827	2	8RV318	74.5	a_Aminoadipate	AA	0.0171061610738251
P4ID24	19	17121421	2	8RV377	54.85714286	a_Aminoadipate	AA	0.00390104166646354
P4ID23	18	18042725	2	8RV197	80.5	a_Aminoadipate	AA	0.0114240869565218
P4ID24	12	17112723	2	8RV464	189.7	a_Aminoadipate	AA	0.0296357406431206
P4ID23	18	18042708	1	8RV200	70.6	a_Aminoadipate	AA	0.0112226345609061
P4ID23	3	18022209	1	8RV197	51	a_Aminoadipate	AA	0.00819937254901954
P4ID23	12	18040628	2	8RV409	55.8	a_Aminoadipate	AA	0.0082839964157706
P4ID24	25	18020104	2	8RV361	46.2	a_Aminoadipate	AA	0.00814502164502136
P4ID24	10	17112234	1	8RV259	106.7	a_Aminoadipate	AA	0.0117628865979383
P4ID23	9	18032236	2	8RV385	41.4	a_Aminoadipate	AA	0.00707403381642531
P4ID24	4	17102731	1	8RV475	45	a_Aminoadipate	AA	0.0285377777777773
P4ID23	17	18042515	1	8RV411	87.7	a_Aminoadipate	AA	0.00455702394526803
P4ID24	24	18013020	2	8RV377	54.85714286	a_Aminoadipate	AA	0.00697083333297017
P4ID24	19	17121427	2	8RV006	54	a_Aminoadipate	AA	0.0192185185185179
P4ID23	6	18030615	1	8RV093	85.2	a_Aminoadipate	AA	0.0127718192488266
P4ID23	8	18031435	2	8RV134	123	a_Aminoadipate	AA	0.00996406504065009
P4ID23	10	18032810	2	8RV008	175.8	a_Aminoadipate	AA	0.00459601820250277
P4ID23	7	18030810	1	8RV112	77.7	a_Aminoadipate	AA	0.0125417503217505
P4ID24	6	17110728	1	8RV309	45.71428571	a_Aminoadipate	AA	0.0282821875026515
P4ID24	8	17111536	1	8RV279	46.42857143	a_Aminoadipate	AA	0.00715292307670314
P4ID23	10	18032809	2	8RV049	61.6	a_Aminoadipate	AA	0.00844519480519488
P4ID23	19	18043031	2	8RV059	10	a_Aminoadipate	AA	0.0469363000000007
P4ID23	1	18021415	1	8RV161	147.1	a_Aminoadipate	AA	0.0221494629503745
P4ID24	1	17101326	1	8RV264	91.6	a_Aminoadipate	AA	0.0226910480349342
P4ID23	4	18022730	1	8RV380	73	a_Aminoadipate	AA	0.115384876712331
P4ID24	10	17112217	1	8RV064	58.2	a_Aminoadipate	AA	0.0146649484536078
P4ID23	8	18031407	1	8RV073	126.8	a_Aminoadipate	AA	0.0197606782334392
P4ID23	12	18040621	2	8RV208	78.8	a_Aminoadipate	AA	0.00992951776649764
P4ID24	1	17101336	1	8RV409	51.8	a_Aminoadipate	AA	0.0144980694980695
P4ID23	3	18022210	1	8RV230	88.1	a_Aminoadipate	AA	0.0118173779795685
P4ID24	10	17112215	1	8RV057	80.9	a_Aminoadipate	AA	0.0117886279357233
P4ID24	14	17120111	2	8RV439	142.1	a_Aminoadipate	AA	0.0235397607318784
P4ID23	10	18032815	2	8RV275	49.8	a_Aminoadipate	AA	0.0327083534136554
P4ID23	15	18041715	2	8RV022	189.1	a_Aminoadipate	AA	0.00135668958223164
P4ID24	19	17121418	2	8RV242	52.2	a_Aminoadipate	AA	0.0113831417624525
P4ID23	4	18022712	1	8RV081	123	a_Aminoadipate	AA	0.00833447967479673
P4ID24	14	17120141	2	8RV362	50	a_Aminoadipate	AA	0.0813659999999985
P4ID24	14	17120117	2	8RV155	122.3	a_Aminoadipate	AA	0.0096058871627147
P4ID24	8	17111530	1	8RV200	103.5	a_Aminoadipate	AA	0.0124966183574878
P4ID23	1	18021430	1	8RV403	264.2	a_Aminoadipate	AA	0.0137334519303562
P4ID23	12	18040607	2	8RV092	190.3	a_Aminoadipate	AA	0.0229000315291649
P4ID23	5	18030115	1	8RV218	161	a_Aminoadipate	AA	0.014717583850932
P4ID23	20	18050208	1	8RV242	134.9	a_Aminoadipate	AA	0.020994803558191
P4ID24	2	17101720	1	8RV170	125.2	a_Aminoadipate	AA	0.0056158146964856
P4ID24	12	17112735	2	8RV492	94	a_Aminoadipate	AA	0.0132329787234042
P4ID24	10	17112219	1	8RV081	117.4	a_Aminoadipate	AA	0.00951277683134566
P4ID23	13	18041123	2	8RV464	142.5	a_Aminoadipate	AA	0.0150469543859645
P4ID24	25	18020120	2	8RV034	49.42857143	a_Aminoadipate	AA	0.0152179190747052
P4ID23	11	18040434	2	8RV091	115	a_Aminoadipate	AA	0.00934712173913059
P4ID23	9	18032219	1	8RV245	89.2	a_Aminoadipate	AA	0.0506118049327357
P4ID23	18	18042727	2	8RV277	45	a_Aminoadipate	AA	0.0220565333333331
P4ID23	20	18050224	2	8RV493	52	a_Aminoadipate	AA	0.0193338269230776
P4ID23	8	18031432	1	8RV493	139.3	a_Aminoadipate	AA	0.0181593539124197
P4ID23	9	18032204	1	8RV020	165.2	a_Aminoadipate	AA	0.00509463680387427
P4ID24	12	17112726	2	8RV138	140.6	a_Aminoadipate	AA	0.0225106685633008
P4ID24	24	18013015	2	8RV293	100	a_Aminoadipate	AA	0.00508400000000001
P4ID24	20	18011833	2	8RV440	50	a_Aminoadipate	AA	0.0139900000000004
P4ID24	4	17102733	1	8RV494	94.1	a_Aminoadipate	AA	0.0104006376195538
P4ID24	1	17101325	1	8RV245	58.5	a_Aminoadipate	AA	0.0587897435897452
P4ID24	14	17120112	2	8RV049	45.8	a_Aminoadipate	AA	0.0287008733624456
P4ID23	4	18022729	1	8RV280	128.2	a_Aminoadipate	AA	0.00723081123244913
P4ID24	15	17120532	2	8RV057	43.7	a_Aminoadipate	AA	0.0147597254004576
P4ID23	9	18032228	1	8RV433	167.8	a_Aminoadipate	AA	0.00965728247914191
P4ID23	17	18042518	2	8RV494	129.5	a_Aminoadipate	AA	0.00316975289575298
P4ID24	1	17101313	1	8RV097	55.33333333	a_Aminoadipate	AA	0.00229156626519827
P4ID24	12	17112709	2	8RV092	60.3	a_Aminoadipate	AA	0.0260563847429513
P4ID24	6	17110735	1	8RV377	46	a_Aminoadipate	AA	0.0245086956521746
P4ID23	14	18041325	2	8RV031	52.5	a_Aminoadipate	AA	0.0187513142857138
P4ID24	8	17111543	1	8RV422	50.7	a_Aminoadipate	AA	0.00860749506903358
P4ID24	24	18013004	2	8RV422	52.7	a_Aminoadipate	AA	0.00701897533206827
P4ID23	12	18040625	2	8RV057	114.5	a_Aminoadipate	AA	0.0130591353711792
P4ID24	11	17112405	1	8RV026	72	a_Aminoadipate	AA	0.0112222222222221
P4ID24	2	17101727	1	8RV402	94	a_Aminoadipate	AA	0.0161606382978726
P4ID23	8	18031414	1	8RV122	857	a_Aminoadipate	AA	0.0132581411901984
P4ID23	1	18021421	1	8RV286	90.9	a_Aminoadipate	AA	0.0100642904290432
P4ID24	1	17101333	1	8RV298	50	a_Aminoadipate	AA	0.00480799999999992
P4ID24	25	18020139	2	8RV297	60	a_Aminoadipate	AA	0.00825166666666662
P4ID24	7	17110926	1	8RV236	54	a_Aminoadipate	AA	0.020122222222222
P4ID23	8	18031437	2	8RV125	81.2	a_Aminoadipate	AA	0.0409604064039422
P4ID23	16	18042027	2	8RV182	189.5	a_Aminoadipate	AA	0.0101911978891819
P4ID24	10	17112222	1	8RV096	140.8	a_Aminoadipate	AA	0.0149389204545455
P4ID24	19	17121416	2	8RV293	100	a_Aminoadipate	AA	0.00530099999999996
P4ID24	12	17112736	2	8RV349	110	a_Aminoadipate	AA	0.0228118181818178
P4ID23	15	18041732	2	8RV440	59.9	a_Aminoadipate	AA	0.0131457095158597
P4ID24	6	17110731	1	8RV330	62	a_Aminoadipate	AA	0.00657096774193559
P4ID24	12	17112713	2	8RV146	57	a_Aminoadipate	AA	0.0101052631578948
P4ID23	7	18030823	1	8RV236	93.8	a_Aminoadipate	AA	0.0114674413646054
P4ID23	16	18042024	2	8RV319	125.1	a_Aminoadipate	AA	0.00890474820143863
P4ID23	3	18022216	1	8RV349	109.8	a_Aminoadipate	AA	0.0121273770491803
P4ID23	10	18032838	2	8RV298	70.9	a_Aminoadipate	AA	0.00793534555712255
P4ID23	13	18041132	2	8RV286	106.3	a_Aminoadipate	AA	0.022092060206961
P4ID24	8	17111514	1	8RV068	156.7	a_Aminoadipate	AA	0.00841097638800279
P4ID23	14	18041328	2	8RV380	61	a_Aminoadipate	AA	0.0128338852459013
P4ID23	12	18040632	2	8RV349	115	a_Aminoadipate	AA	0.0190457130434779
P4ID23	10	18032818	2	8RV106	109.5	a_Aminoadipate	AA	0.011282292237443
P4ID24	3	17102534	1	8RV464	148	a_Aminoadipate	AA	0.0333351351351344
P4ID24	25	18020108	2	8RV494	73	a_Aminoadipate	AA	0.0113178082191784
P4ID24	8	17111535	1	8RV275	68.7	a_Aminoadipate	AA	0.0088762736535664
P4ID23	10	18032836	2	8RV016	113	a_Aminoadipate	AA	0.0390948584070796
P4ID24	24	18013006	2	8RV408	12	a_Aminoadipate	AA	0.0602916666666669
P4ID24	9	17111713	1	8RV039	61	a_Aminoadipate	AA	0.0193885245901634
P4ID23	7	18030831	1	8RV440	56.66666667	a_Aminoadipate	AA	0.0104217882346811
P4ID24	8	17111521	1	8RV112	43.1	a_Aminoadipate	AA	0.0206403712296979
P4ID23	7	18030818	1	8RV182	133.4	a_Aminoadipate	AA	0.00842350074962541
P4ID24	9	17111722	1	8RV146	70.4	a_Aminoadipate	AA	0.0111775568181821
P4ID24	25	18020142	2	8RV161	66	a_Aminoadipate	AA	0.0197621212121217
P4ID24	15	17120531	2	8RV081	68	a_Aminoadipate	AA	0.00558235294117634
P4ID24	7	17110939	1	8RV409	51.8	a_Aminoadipate	AA	0.0111988416988419
P4ID24	1	17101323	1	8RV224	40	a_Aminoadipate	AA	0.14479
P4ID24	21	18012218	2	8RV026	72.9	a_Aminoadipate	AA	0.00804801097393716
P4ID23	20	18050216	2	8RV475	160.3	a_Aminoadipate	AA	0.00758728009981307
P4ID24	1	17101334	1	8RV385	87	a_Aminoadipate	AA	0.00919655172413782
P4ID23	9	18032214	1	8RV179	70.3	a_Aminoadipate	AA	0.0138537553342816
P4ID23	16	18042036	2	8RV093	56.28571429	a_Aminoadipate	AA	0.0131687588822457
P4ID24	14	17120127	2	8RV493	77.6	a_Aminoadipate	AA	0.0163569587628865
P4ID24	11	17112412	1	8RV106	76	a_Aminoadipate	AA	0.0108894736842106
P4ID23	20	18050227	2	8RV418	40.9	a_Aminoadipate	AA	0.00892012224938861
P4ID24	20	18011838	2	8RV298	54.71428571	a_Aminoadipate	AA	0.00543002611008579
P4ID24	5	17110311	1	8RV161	134.6	a_Aminoadipate	AA	0.01997176820208
P4ID24	15	17120544	2	8RV309	96.4	a_Aminoadipate	AA	0.0120912863070541
P4ID23	17	18042532	2	8RV433	48.6	a_Aminoadipate	AA	0.00936689300411531
P4ID24	12	17112741	2	8RV259	154.6	a_Aminoadipate	AA	0.0138124191461835
P4ID24	25	18020136	2	8RV064	70	a_Aminoadipate	AA	0.0368599999999996
P4ID24	9	17111707	1	8RV022	119.4	a_Aminoadipate	AA	0.0408877721943038
P4ID24	12	17112720	2	8RV024	165	a_Aminoadipate	AA	0.0361939393939406
P4ID24	22	18012428	2	8RV418	52.28571429	a_Aminoadipate	AA	0.00813606557310335
P4ID23	19	18043025	2	8RV411	95.5	a_Aminoadipate	AA	0.00687241884816745
P4ID23	16	18042014	2	8RV403	203.2	a_Aminoadipate	AA	0.0134723671259845
P4ID24	11	17112425	1	8RV242	99.1	a_Aminoadipate	AA	0.011455095862765
P4ID23	17	18042506	1	8RV049	96.6	a_Aminoadipate	AA	0.0307038509316779
P4ID24	9	17111740	1	8RV361	61	a_Aminoadipate	AA	0.00932786885245889
P4ID24	22	18012426	2	8RV433	53.2	a_Aminoadipate	AA	0.00415601503759409
P4ID24	7	17110933	1	8RV298	50	a_Aminoadipate	AA	0.00384400000000003
P4ID23	11	18040417	2	8RV236	69	a_Aminoadipate	AA	0.0203950869565222
P4ID24	19	17121405	2	8RV422	52.7	a_Aminoadipate	AA	0.00759392789373839
P4ID23	21	18050417	2	8RV418	98.7	a_Aminoadipate	AA	0.0132687436676797
P4ID24	21	18012224	2	8RV475	147.9	a_Aminoadipate	AA	0.00552738336714009
P4ID24	14	17120126	2	8RV277	69.5	a_Aminoadipate	AA	0.0106345323741005
P4ID24	10	17112239	1	8RV309	132.3	a_Aminoadipate	AA	0.0171761148904001
P4ID23	1	18021406	1	8RV068	178.3	a_Aminoadipate	AA	0.0108929500841282
P4ID23	11	18040407	2	8RV140	200.3	a_Aminoadipate	AA	0.00248904143784317
P4ID24	12	17112740	2	8RV093	41.2	a_Aminoadipate	AA	0.0147985436893206
P4ID23	10	18032826	2	8RV264	147.8	a_Aminoadipate	AA	0.0149077875507445
P4ID23	2	18021608	1	8RV140	166.4	a_Aminoadipate	AA	0.0219426622596147
P4ID24	11	17112428	1	8RV293	65	a_Aminoadipate	AA	0.0082092307692308
P4ID23	2	18021621	1	8RV298	123.4	a_Aminoadipate	AA	0.0108862803889789
P4ID23	4	18022704	1	8RV022	174	a_Aminoadipate	AA	0.0266954712643678
P4ID24	12	17112732	2	8RV402	46.6	a_Aminoadipate	AA	0.0114098712446353
P4ID24	10	17112242	1	8RV349	58.3	a_Aminoadipate	AA	0.0103893653516298
P4ID23	20	18050226	2	8RV245	46.2	a_Aminoadipate	AA	0.136705670995673
P4ID24	10	17112212	1	8RV024	105.4	a_Aminoadipate	AA	0.0357855787476287
P4ID24	25	18020105	2	8RV330	63	a_Aminoadipate	AA	0.0093714285714283
P4ID24	25	18020141	2	8RV016	104.3	a_Aminoadipate	AA	0.0328638542665399
P4ID24	19	17121419	2	8RV076	98.1	a_Aminoadipate	AA	0.0244169215086652
P4ID23	13	18041125	2	8RV273	50.28571429	a_Aminoadipate	AA	0.0173540142030662
P4ID24	8	17111510	1	8RV039	61	a_Aminoadipate	AA	0.0088983606557375
P4ID23	11	18040403	2	8RV361	144.7	a_Aminoadipate	AA	0.00702791292328936
P4ID24	12	17112730	2	8RV057	43.7	a_Aminoadipate	AA	0.0252242562929058
P4ID24	14	17120109	2	8RV122	112	a_Aminoadipate	AA	0.0100160714285711
P4ID24	3	17102532	1	8RV446	116	a_Aminoadipate	AA	0.00627155172413793
P4ID24	25	18020143	2	8RV082	111.4	a_Aminoadipate	AA	0.0282495511669663
P4ID23	5	18030117	1	8RV257	131	a_Aminoadipate	AA	0.033019328244274
P4ID23	20	18050217	2	8RV224	66.1	a_Aminoadipate	AA	0.0218358093797271
P4ID23	8	18031421	1	8RV277	82	a_Aminoadipate	AA	0.00688668292682907
P4ID23	2	18021634	1	8RV409	69.6	a_Aminoadipate	AA	0.0187643390804599
P4ID24	8	17111507	1	8RV016	115.1	a_Aminoadipate	AA	0.0734743701129478
P4ID24	10	17112232	1	8RV257	120	a_Aminoadipate	AA	0.0624925000000012
P4ID23	12	18040612	2	8RV039	116	a_Aminoadipate	AA	0.0176154827586208
P4ID23	13	18041104	1	8RV096	96	a_Aminoadipate	AA	0.00632707291666676
P4ID24	10	17112220	1	8RV092	72.8	a_Aminoadipate	AA	0.0294532967032969
P4ID24	3	17102529	1	8RV408	60	a_Aminoadipate	AA	0.0160033333333329
P4ID24	3	17102517	1	8RV273	45	a_Aminoadipate	AA	0.0130488888888889
P4ID24	6	17110738	1	8RV411	45.71428571	a_Aminoadipate	AA	0.0111037500010413
P4ID23	15	18041716	2	8RV230	70.3	a_Aminoadipate	AA	0.0225933143669983
P4ID23	11	18040405	2	8RV122	88.6	a_Aminoadipate	AA	0.00620347629796857
P4ID24	20	18011837	2	8RV279	67	a_Aminoadipate	AA	0.0359313432835813
P4ID24	12	17112729	2	8RV273	53.2	a_Aminoadipate	AA	0.00961278195488732
P4ID24	12	17112711	2	8RV168	68.6	a_Aminoadipate	AA	0.00974052478134122
P4ID23	10	18032817	2	8RV280	73.8	a_Aminoadipate	AA	0.00782367208672099
P4ID23	16	18042011	1	8RV418	106.8	a_Aminoadipate	AA	0.00927801498127357
P4ID23	8	18031423	1	8RV293	133.1	a_Aminoadipate	AA	0.00943768595041339
P4ID24	10	17112216	1	8RV059	163.8	a_Aminoadipate	AA	0.0375811965811974
P4ID24	19	17121411	2	8RV224	60.5	a_Aminoadipate	AA	0.0185123966942149
P4ID24	1	17101339	1	8RV493	89.8	a_Aminoadipate	AA	0.0248674832962141
P4ID24	9	17111714	1	8RV049	65.7	a_Aminoadipate	AA	0.0229863013698625
P4ID23	3	18022213	1	8RV309	143.9	a_Aminoadipate	AA	0.0100557192494786
P4ID24	24	18013010	2	8RV224	60.5	a_Aminoadipate	AA	0.0253388429752065
P4ID24	7	17110935	1	8RV362	47.71428571	a_Aminoadipate	AA	0.0140628742527597
P4ID23	16	18042006	1	8RV091	79.6	a_Aminoadipate	AA	0.00900947236180873
P4ID24	9	17111734	1	8RV285	70.9	a_Aminoadipate	AA	0.0137066290550071
P4ID23	13	18041134	2	8RV279	92.9	a_Aminoadipate	AA	0.00991824542518812
P4ID23	12	18040622	2	8RV377	56	a_Aminoadipate	AA	0.0144858035714287
P4ID24	21	18012214	2	8RV008	77.7	a_Aminoadipate	AA	0.00785456885456882
P4ID24	12	17112715	2	8RV230	48.7	a_Aminoadipate	AA	0.0058829568788499
P4ID24	12	17112717	2	8RV436	55.71428571	a_Aminoadipate	AA	0.0163279487192047
P4ID23	14	18041312	2	8RV439	48	a_Aminoadipate	AA	0.0216589166666666
P4ID23	1	18021425	1	8RV319	135	a_Aminoadipate	AA	0.00812454074074057
P4ID23	19	18043003	1	8RV059	104.3	a_Aminoadipate	AA	0.00629389261744956
P4ID23	7	18030838	2	8RV026	158.9	a_Aminoadipate	AA	0.0104698993077408
P4ID24	14	17120119	2	8RV236	56.8	a_Aminoadipate	AA	0.0133380281690138
P4ID23	19	18043029	2	8RV073	130.5	a_Aminoadipate	AA	0.0403472490421457
P4ID24	19	17121436	2	8RV418	50.2	a_Aminoadipate	AA	0.00427490039840644
P4ID24	9	17111731	1	8RV277	84.5	a_Aminoadipate	AA	0.00911834319526609
P4ID23	9	18032231	2	8RV097	49.3	a_Aminoadipate	AA	0.0100510750507097
P4ID23	9	18032223	1	8RV285	40	a_Aminoadipate	AA	0.0099173500000001
P4ID24	25	18020128	2	8RV136	90.2	a_Aminoadipate	AA	0.00891019955654113
P4ID23	17	18042536	2	8RV161	100.2	a_Aminoadipate	AA	0.0123755489021958
P4ID23	1	18021426	1	8RV330	60.9	a_Aminoadipate	AA	0.0174732840722495
P4ID24	23	18012631	2	8RV409	65.33333333	a_Aminoadipate	AA	0.0182326530621545
P4ID24	9	17111723	1	8RV155	93.7	a_Aminoadipate	AA	0.00951440768409821
P4ID24	25	18020130	2	8RV031	57.6	a_Aminoadipate	AA	0.010248263888889
P4ID24	12	17112707	2	8RV134	77	a_Aminoadipate	AA	0.0278883116883116
P4ID23	1	18021431	1	8RV408	138.3	a_Aminoadipate	AA	0.043403029645699
P4ID24	12	17112734	2	8RV218	130	a_Aminoadipate	AA	0.00476846153846148
P4ID24	11	17112424	1	8RV230	50	a_Aminoadipate	AA	0.0135599999999996
P4ID24	8	17111519	1	8RV082	112.2	a_Aminoadipate	AA	0.00991443850267367
P4ID24	10	17112241	1	8RV318	85.9	a_Aminoadipate	AA	0.0124470314318972
P4ID23	5	18030118	1	8RV275	42	a_Aminoadipate	AA	0.0117755476190479
P4ID23	7	18030809	1	8RV106	115.6	a_Aminoadipate	AA	0.0113408823529415
P4ID23	1	18021435	1	8RV422	115.4	a_Aminoadipate	AA	0.0112630935875219
P4ID23	2	18021603	1	8RV006	41.2	a_Aminoadipate	AA	0.0351442961165061
P4ID23	8	18031426	1	8RV385	55.6	a_Aminoadipate	AA	0.00703647482014405
P4ID24	9	17111736	1	8RV286	117.3	a_Aminoadipate	AA	0.0117289002557547
P4ID24	22	18012405	2	8RV283	83.3	a_Aminoadipate	AA	0.010765906362545
P4ID24	5	17110315	1	8RV182	46.8	a_Aminoadipate	AA	0.00877564102564117
P4ID24	3	17102507	1	8RV039	61	a_Aminoadipate	AA	0.0181606557377049
P4ID23	10	18032835	2	8RV309	72.4	a_Aminoadipate	AA	0.010496809392265
P4ID24	11	17112430	1	8RV319	43.6	a_Aminoadipate	AA	0.084548165137613
P4ID23	18	18042706	1	8RV155	112.8	a_Aminoadipate	AA	0.0091699734042556
P4ID23	16	18042010	1	8RV283	119.8	a_Aminoadipate	AA	0.00588532554257083
P4ID23	3	18022221	1	8RV439	120.9	a_Aminoadipate	AA	0.0269014888337462
P4ID23	9	18032233	2	8RV330	43.6	a_Aminoadipate	AA	0.0300917431192651
P4ID23	14	18041311	2	8RV168	111	a_Aminoadipate	AA	0.00515792792792775
P4ID23	10	18032804	2	8RV096	89.4	a_Aminoadipate	AA	0.00842127516778547
P4ID23	20	18050233	2	8RV082	10.5	a_Aminoadipate	AA	0.0214114285714284
P4ID23	20	18050211	1	8RV279	80	a_Aminoadipate	AA	0.0126412875000004
P4ID23	13	18041106	1	8RV297	76.4	Aconitate	OA	0.186523416230366
P4ID24	25	18020127	2	8RV264	58	Aconitate	OA	0.237218965517233
P4ID23	2	18021638	1	8RV446	203.9	Aconitate	OA	0.212062290338406
P4ID24	20	18011817	2	8RV197	79.2	Aconitate	OA	0.467376262626267
P4ID24	9	17111720	1	8RV138	182.2	Aconitate	OA	0.132964324917671
P4ID23	16	18042028	2	8RV006	131	Aconitate	OA	0.287878305343509
P4ID24	9	17111727	1	8RV208	124	Aconitate	OA	0.175709677419356
P4ID23	9	18032209	1	8RV039	103	Aconitate	OA	0.485300553398059
P4ID23	15	18041709	2	8RV422	62.2	Aconitate	OA	0.299095691318327
P4ID24	11	17112405	1	8RV026	72	Aconitate	OA	1.29056111111111
P4ID23	5	18030109	1	8RV136	83	Aconitate	OA	0.450253879518059
P4ID23	7	18030808	1	8RV097	80.5	Aconitate	OA	0.401132434782613
P4ID23	15	18041729	2	8RV218	157.5	Aconitate	OA	0.184530285714288
P4ID23	17	18042528	2	8RV138	226.3	Aconitate	OA	0.0712151657092344
P4ID23	10	18032830	2	8RV200	57.2	Aconitate	OA	0.527527010489495
P4ID23	2	18021630	1	8RV361	114.7	Aconitate	OA	0.458898116826495
P4ID24	10	17112224	1	8RV122	108	Aconitate	OA	0.160836111111107
P4ID24	24	18013006	2	8RV408	12	Aconitate	OA	0.850674999999971
P4ID23	9	18032222	1	8RV273	97	Aconitate	OA	0.0370062268041246
P4ID24	11	17112407	1	8RV034	64.2	Aconitate	OA	0.289171339563865
P4ID24	12	17112718	2	8RV280	70.3	Aconitate	OA	0.233254623044098
P4ID24	20	18011818	2	8RV411	57.14285714	Aconitate	OA	0.639885750031994
P4ID24	24	18013018	2	8RV076	98.1	Aconitate	OA	0.530814475025497
P4ID24	24	18013017	2	8RV242	52.2	Aconitate	OA	0.151936781609193
P4ID23	16	18042024	2	8RV319	125.1	Aconitate	OA	0.351900799360512
P4ID23	12	18040635	2	8RV259	143.8	Aconitate	OA	0.576440000000014
P4ID23	2	18021615	1	8RV224	93.1	Aconitate	OA	1.2200995810956
P4ID23	5	18030103	1	8RV016	118	Aconitate	OA	0.110641
P4ID24	4	17102726	1	8RV418	56.5	Aconitate	OA	0.321527433628312
P4ID23	8	18031432	1	8RV493	139.3	Aconitate	OA	0.6014101579325
P4ID24	3	17102527	1	8RV380	94.5	Aconitate	OA	0.4980052910053
P4ID23	7	18030832	1	8RV464	105.6	Aconitate	OA	0.590843797348468
P4ID24	14	17120107	2	8RV096	111.1	Aconitate	OA	0.532849684968507
P4ID24	4	17102727	1	8RV436	72.9	Aconitate	OA	0.489063100137181
P4ID23	6	18030614	1	8RV092	241.4	Aconitate	OA	1.11704187655344
P4ID24	8	17111526	1	8RV136	56.85714286	Aconitate	OA	0.270787437172329
P4ID23	9	18032228	1	8RV433	167.8	Aconitate	OA	0.25425874851013
P4ID23	5	18030133	2	8RV146	132.8	Aconitate	OA	0.172446927710838
P4ID23	8	18031433	1	8RV494	133.4	Aconitate	OA	0.185683800599701
P4ID23	17	18042523	2	8RV024	135	Aconitate	OA	0.559074881481482
P4ID23	8	18031405	1	8RV064	85.5	Aconitate	OA	1.50942132163743
P4ID24	19	17121407	2	8RV408	12	Aconitate	OA	0.659400000000022
P4ID23	9	18032214	1	8RV179	70.3	Aconitate	OA	0.580355561877669
P4ID23	20	18050218	2	8RV242	123.4	Aconitate	OA	0.193945802269048
P4ID24	19	17121433	2	8RV170	104.7	Aconitate	OA	0.0532597898758345
P4ID24	12	17112727	2	8RV182	82.1	Aconitate	OA	0.182030450669919
P4ID24	25	18020142	2	8RV161	66	Aconitate	OA	0.0963424242424219
P4ID24	24	18013004	2	8RV422	52.7	Aconitate	OA	0.126965844402274
P4ID23	10	18032818	2	8RV106	109.5	Aconitate	OA	0.104759689497717
P4ID23	17	18042531	2	8RV310	104.4	Aconitate	OA	0.216974808429117
P4ID23	8	18031407	1	8RV073	126.8	Aconitate	OA	0.422961222397471
P4ID24	14	17120138	2	8RV091	50	Aconitate	OA	0.419683999999987
P4ID24	10	17112225	1	8RV125	99.5	Aconitate	OA	0.291095477386935
P4ID24	9	17111722	1	8RV146	70.4	Aconitate	OA	0.282504261363636
P4ID23	1	18021415	1	8RV161	147.1	Aconitate	OA	1.40902126444596
P4ID24	25	18020112	2	8RV140	152	Aconitate	OA	0.187420394736836
P4ID24	10	17112209	1	8RV008	105.4	Aconitate	OA	0.192474383301713
P4ID24	14	17120136	2	8RV068	50	Aconitate	OA	0.951549999999993
P4ID24	24	18013015	2	8RV293	100	Aconitate	OA	0.0655009999999987
P4ID24	11	17112412	1	8RV106	76	Aconitate	OA	0.216921052631573
P4ID23	4	18022729	1	8RV280	128.2	Aconitate	OA	0.0762926911076421
P4ID24	12	17112723	2	8RV464	189.7	Aconitate	OA	0.602241433842921
P4ID23	19	18043032	2	8RV064	44.8	Aconitate	OA	0.327376473214277
P4ID24	12	17112732	2	8RV402	46.6	Aconitate	OA	0.267371244635186
P4ID24	6	17110728	1	8RV309	45.71428571	Aconitate	OA	0.522357500048957
P4ID24	15	17120538	2	8RV112	56	Aconitate	OA	0.127074999999999
P4ID24	15	17120531	2	8RV081	68	Aconitate	OA	0.561651470588233
P4ID23	9	18032213	1	8RV138	196.4	Aconitate	OA	0.0942137729124206
P4ID23	14	18041312	2	8RV439	48	Aconitate	OA	0.341655708333343
P4ID24	25	18020114	2	8RV022	150	Aconitate	OA	1.01398466666667
P4ID24	4	17102731	1	8RV475	45	Aconitate	OA	0.749979999999977
P4ID24	19	17121441	2	8RV257	73.4	Aconitate	OA	0.146381471389642
P4ID23	6	18030615	1	8RV093	85.2	Aconitate	OA	0.219439131455399
P4ID23	15	18041732	2	8RV440	59.9	Aconitate	OA	0.100071285475795
P4ID24	8	17111506	1	8RV006	58.8	Aconitate	OA	0.896301020408174
P4ID24	11	17112437	1	8RV440	55.85714286	Aconitate	OA	0.08639002557103
P4ID24	12	17112728	2	8RV200	134	Aconitate	OA	0.218547014925366
P4ID23	20	18050208	1	8RV242	134.9	Aconitate	OA	0.122540785767236
P4ID24	6	17110717	1	8RV264	91.6	Aconitate	OA	0.298177947598263
P4ID23	21	18050416	2	8RV402	57.6	Aconitate	OA	0.522533298611128
P4ID24	10	17112236	1	8RV297	50	Aconitate	OA	0.309765999999992
P4ID24	19	17121432	2	8RV245	102	Aconitate	OA	0.153609803921565
P4ID24	12	17112711	2	8RV168	68.6	Aconitate	OA	0.238658892128286
P4ID23	10	18032827	2	8RV318	74.5	Aconitate	OA	0.450156859060399
P4ID23	13	18041104	1	8RV096	96	Aconitate	OA	0.125833322916666
P4ID23	12	18040631	2	8RV112	82.2	Aconitate	OA	0.352263406326045
P4ID23	4	18022730	1	8RV380	73	Aconitate	OA	0.522816465753425
P4ID23	2	18021608	1	8RV140	166.4	Aconitate	OA	0.867598070913441
P4ID23	3	18022210	1	8RV230	88.1	Aconitate	OA	0.723322542565267
P4ID23	7	18030806	1	8RV057	132	Aconitate	OA	0.18823925
P4ID24	1	17101313	1	8RV097	55.33333333	Aconitate	OA	0.258914457846929
P4ID23	19	18043019	2	8RV155	137.7	Aconitate	OA	0.166067610748008
P4ID24	10	17112215	1	8RV057	80.9	Aconitate	OA	0.251809641532757
P4ID24	25	18020141	2	8RV016	104.3	Aconitate	OA	0.465409395973156
P4ID24	19	17121418	2	8RV242	52.2	Aconitate	OA	0.157637931034478
P4ID23	13	18041118	2	8RV076	122	Aconitate	OA	0.214563885245899
P4ID23	4	18022712	1	8RV081	123	Aconitate	OA	1.35067013821138
P4ID24	15	17120508	2	8RV385	54.14285714	Aconitate	OA	0.2078335092458
P4ID24	11	17112418	1	8RV168	47	Aconitate	OA	0.174248936170217
P4ID23	7	18030813	1	8RV134	56.3	Aconitate	OA	0.604243730017781
P4ID24	21	18012218	2	8RV026	72.9	Aconitate	OA	0.471526748971183
P4ID23	7	18030812	1	8RV125	115	Aconitate	OA	0.48475687826088
P4ID23	7	18030824	1	8RV259	128.1	Aconitate	OA	0.743383348946161
P4ID24	11	17112410	1	8RV091	56.3	Aconitate	OA	0.239486678508001
P4ID23	4	18022708	1	8RV034	73	Aconitate	OA	0.272183780821919
P4ID24	24	18013030	2	8RV285	59.66666667	Aconitate	OA	0.197607821218012
P4ID23	7	18030810	1	8RV112	77.7	Aconitate	OA	0.349640836550837
P4ID23	7	18030834	1	8RV492	116.7	Aconitate	OA	0.530050976863751
P4ID23	9	18032219	1	8RV245	89.2	Aconitate	OA	0.727116816143506
P4ID23	4	18022707	1	8RV031	137	Aconitate	OA	0.105303540145984
P4ID24	8	17111536	1	8RV279	46.42857143	Aconitate	OA	0.190352615378758
P4ID23	2	18021634	1	8RV409	69.6	Aconitate	OA	0.738657514367805
P4ID23	9	18032207	1	8RV026	41.7	Aconitate	OA	0.783312685851322
P4ID23	10	18032835	2	8RV309	72.4	Aconitate	OA	0.541539668508305
P4ID23	2	18021621	1	8RV298	123.4	Aconitate	OA	0.477632058346846
P4ID23	4	18022704	1	8RV022	174	Aconitate	OA	0.52114431034481
P4ID24	25	18020143	2	8RV082	111.4	Aconitate	OA	0.0626651705565531
P4ID24	8	17111543	1	8RV422	50.7	Aconitate	OA	0.278871794871788
P4ID23	10	18032815	2	8RV275	49.8	Aconitate	OA	0.207267429718873
P4ID23	4	18022727	1	8RV264	107	Aconitate	OA	0.186962588785052
P4ID24	12	17112722	2	8RV318	110	Aconitate	OA	0.41655363636364
P4ID23	15	18041715	2	8RV022	189.1	Aconitate	OA	0.0383981015335795
P4ID24	8	17111510	1	8RV039	61	Aconitate	OA	0.239337704918035
P4ID24	2	17101727	1	8RV402	94	Aconitate	OA	0.286720212765949
P4ID23	13	18041136	2	8RV362	54.9	Aconitate	OA	0.450394025500898
P4ID24	25	18020139	2	8RV297	60	Aconitate	OA	0.213395000000004
P4ID24	22	18012406	2	8RV106	152.1	Aconitate	OA	0.119143984220906
P4ID23	8	18031437	2	8RV125	81.2	Aconitate	OA	0.657081908866982
P4ID23	16	18042027	2	8RV182	189.5	Aconitate	OA	0.110774817941951
P4ID24	19	17121416	2	8RV293	100	Aconitate	OA	0.0629639999999999
P4ID24	6	17110731	1	8RV330	62	Aconitate	OA	0.304266129032254
P4ID23	12	18040633	2	8RV297	102	Aconitate	OA	0.373632088235294
P4ID23	6	18030613	1	8RV076	126.4	Aconitate	OA	1.05466082278481
P4ID24	1	17101316	1	8RV134	50	Aconitate	OA	0.641132000000012
P4ID23	13	18041115	2	8RV179	97.3	Aconitate	OA	0.222926670092503
P4ID23	10	18032810	2	8RV008	175.8	Aconitate	OA	0.0855696814561991
P4ID23	21	18050417	2	8RV418	98.7	Aconitate	OA	0.45586581560283
P4ID23	7	18030809	1	8RV106	115.6	Aconitate	OA	0.172274593425611
P4ID23	6	18030635	1	8RV377	56.42857143	Aconitate	OA	0.195661501260866
P4ID23	19	18043031	2	8RV059	10	Aconitate	OA	1.320298
P4ID24	12	17112726	2	8RV138	140.6	Aconitate	OA	0.208073257467992
P4ID24	8	17111535	1	8RV275	68.7	Aconitate	OA	0.0923202328966512
P4ID23	11	18040415	2	8RV136	66.2	Aconitate	OA	0.617744456193354
P4ID24	4	17102733	1	8RV494	94.1	Aconitate	OA	0.242880977683311
P4ID24	19	17121411	2	8RV224	60.5	Aconitate	OA	0.249520661157029
P4ID23	18	18042725	2	8RV197	80.5	Aconitate	OA	0.314569018633534
P4ID23	9	18032216	1	8RV208	105.6	Aconitate	OA	0.287589592803034
P4ID23	3	18022209	1	8RV197	51	Aconitate	OA	0.612051725490201
P4ID24	12	17112709	2	8RV092	60.3	Aconitate	OA	0.603719734660018
P4ID23	15	18041716	2	8RV230	70.3	Aconitate	OA	0.492148748221921
P4ID24	21	18012224	2	8RV475	147.9	Aconitate	OA	0.145635564570658
P4ID23	19	18043005	1	8RV170	174	Aconitate	OA	0.0972285402298871
P4ID24	12	17112708	2	8RV403	86	Aconitate	OA	0.279546511627916
P4ID23	12	18040628	2	8RV409	55.8	Aconitate	OA	0.221327992831534
P4ID24	25	18020140	2	8RV286	65.4	Aconitate	OA	0.569374617736992
P4ID23	16	18042036	2	8RV093	56.28571429	Aconitate	OA	0.208929302014555
P4ID24	3	17102532	1	8RV446	116	Aconitate	OA	0.131774137931031
P4ID23	20	18050227	2	8RV418	40.9	Aconitate	OA	0.236900831295842
P4ID24	22	18012405	2	8RV283	83.3	Aconitate	OA	0.280606242496991
P4ID23	10	18032803	2	8RV408	117.7	Aconitate	OA	0.0407798810535245
P4ID24	24	18013020	2	8RV377	54.85714286	Aconitate	OA	0.209462239572421
P4ID24	14	17120132	2	8RV310	50	Aconitate	OA	0.870580000000023
P4ID24	9	17111707	1	8RV022	119.4	Aconitate	OA	1.34285008375209
P4ID23	12	18040625	2	8RV057	114.5	Aconitate	OA	0.360123082969442
P4ID24	20	18011810	2	8RV125	54.28571429	Aconitate	OA	0.801067105199918
P4ID23	5	18030115	1	8RV218	161	Aconitate	OA	0.228023900621118
P4ID23	8	18031423	1	8RV293	133.1	Aconitate	OA	0.145281367392938
P4ID24	10	17112220	1	8RV092	72.8	Aconitate	OA	0.923776098901076
P4ID24	3	17102529	1	8RV408	60	Aconitate	OA	0.343439999999994
P4ID24	8	17111515	1	8RV073	127.2	Aconitate	OA	0.307133647798741
P4ID24	10	17112219	1	8RV081	117.4	Aconitate	OA	0.737410562180587
P4ID23	20	18050207	1	8RV082	98.9	Aconitate	OA	0.0599623458038426
P4ID24	19	17121405	2	8RV422	52.7	Aconitate	OA	0.129537001897531
P4ID24	14	17120130	2	8RV380	53.3	Aconitate	OA	1.54060787992495
P4ID24	12	17112734	2	8RV218	130	Aconitate	OA	0.0871207692307723
P4ID23	8	18031421	1	8RV277	82	Aconitate	OA	0.126955402439022
P4ID23	7	18030833	1	8RV475	200.4	Aconitate	OA	0.258196047904186
P4ID23	1	18021406	1	8RV068	178.3	Aconitate	OA	0.563816113292207
P4ID23	12	18040622	2	8RV377	56	Aconitate	OA	0.778349303571444
P4ID23	6	18030634	1	8RV362	53	Aconitate	OA	0.766523924528301
P4ID24	21	18012214	2	8RV008	77.7	Aconitate	OA	0.403173745173751
P4ID23	16	18042030	2	8RV020	49.6	Aconitate	OA	0.644761733870956
P4ID24	1	17101336	1	8RV409	51.8	Aconitate	OA	0.242824324324325
P4ID23	20	18050229	2	8RV068	43	Aconitate	OA	0.112397558139538
P4ID23	14	18041325	2	8RV031	52.5	Aconitate	OA	0.231537200000006
P4ID24	1	17101323	1	8RV224	40	Aconitate	OA	0.872200000000019
P4ID23	8	18031414	1	8RV122	857	Aconitate	OA	0.435102519253219
P4ID24	14	17120127	2	8RV493	77.6	Aconitate	OA	0.409993556701042
P4ID24	14	17120141	2	8RV362	50	Aconitate	OA	3.62785999999999
P4ID23	18	18042706	1	8RV155	112.8	Aconitate	OA	0.257933661347522
P4ID24	10	17112234	1	8RV259	106.7	Aconitate	OA	0.495764761012188
P4ID23	9	18032236	2	8RV385	41.4	Aconitate	OA	0.433556111111126
P4ID24	8	17111530	1	8RV200	103.5	Aconitate	OA	0.346569082125596
P4ID24	15	17120544	2	8RV309	96.4	Aconitate	OA	0.231441908713699
P4ID23	17	18042515	1	8RV411	87.7	Aconitate	OA	0.136624675028508
P4ID23	20	18050217	2	8RV224	66.1	Aconitate	OA	0.667988169440221
P4ID24	19	17121427	2	8RV006	54	Aconitate	OA	0.141507407407405
P4ID24	11	17112426	1	8RV283	50	Aconitate	OA	0.67966399999998
P4ID24	9	17111731	1	8RV277	84.5	Aconitate	OA	0.537476923076913
P4ID23	9	18032204	1	8RV020	165.2	Aconitate	OA	0.313144509685233
P4ID23	8	18031435	2	8RV134	123	Aconitate	OA	0.317871861788617
P4ID24	12	17112740	2	8RV093	41.2	Aconitate	OA	0.227194174757279
P4ID23	11	18040403	2	8RV361	144.7	Aconitate	OA	0.135097747062891
P4ID24	8	17111527	1	8RV140	110	Aconitate	OA	0.232950909090906
P4ID24	23	18012633	2	8RV059	44.85714286	Aconitate	OA	0.270220063677056
P4ID24	12	17112735	2	8RV492	94	Aconitate	OA	0.247911702127653
P4ID24	9	17111740	1	8RV361	61	Aconitate	OA	0.109308196721311
P4ID23	13	18041123	2	8RV464	142.5	Aconitate	OA	0.329787628070179
P4ID24	22	18012426	2	8RV433	53.2	Aconitate	OA	0.213535714285709
P4ID23	14	18041328	2	8RV380	61	Aconitate	OA	0.680706770491809
P4ID23	18	18042727	2	8RV277	45	Aconitate	OA	0.647439733333354
P4ID23	11	18040434	2	8RV091	115	Aconitate	OA	0.158837382608693
P4ID23	20	18050224	2	8RV493	52	Aconitate	OA	0.536260346153836
P4ID23	20	18050231	2	8RV492	52.9	Aconitate	OA	0.400601833648395
P4ID24	25	18020136	2	8RV064	70	Aconitate	OA	0.976390000000023
P4ID24	3	17102534	1	8RV464	148	Aconitate	OA	0.790485135135118
P4ID23	17	18042536	2	8RV161	100.2	Aconitate	OA	0.189586586826341
P4ID24	8	17111516	1	8RV076	112.1	Aconitate	OA	0.455578947368435
P4ID24	10	17112217	1	8RV064	58.2	Aconitate	OA	0.897197594501733
P4ID24	11	17112428	1	8RV293	65	Aconitate	OA	0.151781538461542
P4ID23	10	18032825	2	8RV293	102.3	Aconitate	OA	0.120702228739006
P4ID24	6	17110735	1	8RV377	46	Aconitate	OA	0.178813043478256
P4ID24	14	17120119	2	8RV236	56.8	Aconitate	OA	0.653478873239455
P4ID23	19	18043029	2	8RV073	130.5	Aconitate	OA	0.184214697318008
P4ID24	5	17110315	1	8RV182	46.8	Aconitate	OA	0.109594017094017
P4ID24	25	18020105	2	8RV330	63	Aconitate	OA	0.12763968253968
P4ID24	7	17110939	1	8RV409	51.8	Aconitate	OA	0.153332046332051
P4ID24	24	18013010	2	8RV224	60.5	Aconitate	OA	0.466310743801662
P4ID24	12	17112720	2	8RV024	165	Aconitate	OA	0.741970303030279
P4ID24	12	17112731	2	8RV020	99.9	Aconitate	OA	0.273753753753749
P4ID24	22	18012428	2	8RV418	52.28571429	Aconitate	OA	0.263620765005712
P4ID24	12	17112706	2	8RV097	70	Aconitate	OA	0.646617142857145
P4ID24	14	17120109	2	8RV122	112	Aconitate	OA	0.542111607142853
P4ID23	2	18021603	1	8RV006	41.2	Aconitate	OA	0.552037645631049
P4ID24	10	17112222	1	8RV096	140.8	Aconitate	OA	0.197708806818188
P4ID23	7	18030814	1	8RV146	132.5	Aconitate	OA	0.319751977358489
P4ID24	20	18011837	2	8RV279	67	Aconitate	OA	0.414768656716405
P4ID24	12	17112729	2	8RV273	53.2	Aconitate	OA	0.347977443609011
P4ID24	9	17111734	1	8RV285	70.9	Aconitate	OA	0.321583921015506
P4ID23	10	18032836	2	8RV016	113	Aconitate	OA	0.21084269026548
P4ID24	8	17111521	1	8RV112	43.1	Aconitate	OA	0.184751740139213
P4ID24	8	17111514	1	8RV068	156.7	Aconitate	OA	0.321046585832806
P4ID23	12	18040632	2	8RV349	115	Aconitate	OA	0.680528121739136
P4ID23	17	18042512	1	8RV318	157.2	Aconitate	OA	0.0936566921119581
P4ID24	10	17112239	1	8RV309	132.3	Aconitate	OA	0.427027210884366
P4ID23	11	18040407	2	8RV140	200.3	Aconitate	OA	0.0555808587119339
P4ID24	7	17110935	1	8RV362	47.71428571	Aconitate	OA	0.261969760502574
P4ID24	19	17121421	2	8RV377	54.85714286	Aconitate	OA	0.135621354159603
P4ID24	20	18011833	2	8RV440	50	Aconitate	OA	0.182008000000006
P4ID24	14	17120112	2	8RV049	45.8	Aconitate	OA	0.739218340611372
P4ID23	18	18042708	1	8RV200	70.6	Aconitate	OA	0.295438427762033
P4ID24	10	17112245	1	8RV385	87	Aconitate	OA	0.220285057471261
P4ID24	14	17120111	2	8RV439	142.1	Aconitate	OA	1.03572906403941
P4ID23	20	18050226	2	8RV245	46.2	Aconitate	OA	0.574317922077933
P4ID24	9	17111742	1	8RV418	56.5	Aconitate	OA	0.15073097345133
P4ID24	10	17112212	1	8RV024	105.4	Aconitate	OA	0.885526565464913
P4ID24	19	17121419	2	8RV076	98.1	Aconitate	OA	0.297161060142705
P4ID23	16	18042037	2	8RV285	56.14285714	Aconitate	OA	0.256204150140257
P4ID23	12	18040612	2	8RV039	116	Aconitate	OA	0.28662271551725
P4ID24	20	18011838	2	8RV298	54.71428571	Aconitate	OA	0.253131331612518
P4ID24	6	17110742	1	8RV439	50	Aconitate	OA	0.188453999999994
P4ID23	10	18032838	2	8RV298	70.9	Aconitate	OA	0.534169915373759
P4ID24	8	17111508	1	8RV020	158.2	Aconitate	OA	0.458852718078383
P4ID24	8	17111507	1	8RV016	115.1	Aconitate	OA	0.174870547350134
P4ID24	12	17112736	2	8RV349	110	Aconitate	OA	0.760952727272745
P4ID23	20	18050216	2	8RV475	160.3	Aconitate	OA	0.133614847161573
P4ID24	23	18012631	2	8RV409	65.33333333	Aconitate	OA	0.32182193879192
P4ID23	20	18050233	2	8RV082	10.5	Aconitate	OA	0.0871919047619054
P4ID24	3	17102507	1	8RV039	61	Aconitate	OA	0.240170491803272
P4ID23	16	18042021	2	8RV034	45.4	Aconitate	OA	0.177676145374454
P4ID24	9	17111723	1	8RV155	93.7	Aconitate	OA	0.329144076840986
P4ID24	6	17110738	1	8RV411	45.71428571	Aconitate	OA	0.318486875029867
P4ID23	3	18022216	1	8RV349	109.8	Aconitate	OA	1.49170380692168
P4ID23	11	18040417	2	8RV236	69	Aconitate	OA	0.407983260869565
P4ID24	11	17112424	1	8RV230	50	Aconitate	OA	0.45605
P4ID24	9	17111714	1	8RV049	65.7	Aconitate	OA	0.210426179604263
P4ID24	3	17102515	1	8RV218	110.4	Aconitate	OA	0.142589673913041
P4ID24	1	17101334	1	8RV385	87	Aconitate	OA	0.292798850574713
P4ID23	12	18040607	2	8RV092	190.3	Aconitate	OA	0.682823589069872
P4ID24	25	18020108	2	8RV494	73	Aconitate	OA	0.0751712328767128
P4ID23	3	18022221	1	8RV439	120.9	Aconitate	OA	1.43258764267991
P4ID24	1	17101325	1	8RV245	58.5	Aconitate	OA	0.541008547008561
P4ID23	5	18030118	1	8RV275	42	Aconitate	OA	0.234385785714281
P4ID24	14	17120117	2	8RV155	122.3	Aconitate	OA	0.817501226492237
P4ID24	25	18020130	2	8RV031	57.6	Aconitate	OA	0.0675416666666661
P4ID23	17	18042518	2	8RV494	129.5	Aconitate	OA	0.0338431351351352
P4ID24	19	17121436	2	8RV418	50.2	Aconitate	OA	0.139304780876489
P4ID23	10	18032809	2	8RV049	61.6	Aconitate	OA	0.215597353896102
P4ID23	9	18032223	1	8RV285	40	Aconitate	OA	0.59215047499999
P4ID24	10	17112242	1	8RV349	58.3	Aconitate	OA	0.642567753001703
P4ID23	16	18042006	1	8RV091	79.6	Aconitate	OA	0.115371256281411
P4ID24	25	18020128	2	8RV136	90.2	Aconitate	OA	0.506370288248348
P4ID24	1	17101326	1	8RV264	91.6	Aconitate	OA	0.270245633187776
P4ID23	10	18032817	2	8RV280	73.8	Aconitate	OA	0.342972764227646
P4ID24	12	17112713	2	8RV146	57	Aconitate	OA	0.282957894736847
P4ID23	20	18050211	1	8RV279	80	Aconitate	OA	0.221646775000002
P4ID24	12	17112717	2	8RV436	55.71428571	Aconitate	OA	0.238981794890174
P4ID23	1	18021428	1	8RV402	75.4	Aconitate	OA	0.585964244031817
P4ID24	25	18020120	2	8RV034	49.42857143	Aconitate	OA	0.134260404620402
P4ID23	17	18042532	2	8RV433	48.6	Aconitate	OA	0.238282983539096
P4ID24	12	17112741	2	8RV259	154.6	Aconitate	OA	0.374636481241903
P4ID23	13	18041125	2	8RV273	50.28571429	Aconitate	OA	0.418293451668894
P4ID23	13	18041134	2	8RV279	92.9	Aconitate	OA	0.161961948331536
P4ID24	10	17112232	1	8RV257	120	Aconitate	OA	0.584256666666674
P4ID23	16	18042011	1	8RV418	106.8	Aconitate	OA	0.534683782771552
P4ID23	1	18021426	1	8RV330	60.9	Aconitate	OA	0.598741444991787
P4ID23	12	18040621	2	8RV208	78.8	Aconitate	OA	0.456501281725895
P4ID23	8	18031426	1	8RV385	55.6	Aconitate	OA	0.47283070143885
P4ID23	16	18042010	1	8RV283	119.8	Aconitate	OA	0.235238155258769
P4ID24	1	17101339	1	8RV493	89.8	Aconitate	OA	0.252043429844089
P4ID23	3	18022213	1	8RV309	143.9	Aconitate	OA	0.65312198749131
P4ID24	10	17112216	1	8RV059	163.8	Aconitate	OA	0.364316239316244
P4ID24	9	17111713	1	8RV039	61	Aconitate	OA	0.2254262295082
P4ID23	7	18030831	1	8RV440	56.66666667	Aconitate	OA	0.139706399991785
P4ID23	11	18040405	2	8RV122	88.6	Aconitate	OA	0.115591805869079
P4ID23	7	18030838	2	8RV026	158.9	Aconitate	OA	0.444877042164892
P4ID24	5	17110311	1	8RV161	134.6	Aconitate	OA	0.513115156017816
P4ID24	12	17112707	2	8RV134	77	Aconitate	OA	0.534687012986997
P4ID23	13	18041132	2	8RV286	106.3	Aconitate	OA	0.700943518344309
P4ID24	7	17110933	1	8RV298	50	Aconitate	OA	0.254471999999992
P4ID23	9	18032231	2	8RV097	49.3	Aconitate	OA	0.715031622718043
P4ID24	21	18012219	2	8RV275	81.7	Aconitate	OA	0.154160342717263
P4ID24	14	17120126	2	8RV277	69.5	Aconitate	OA	0.713953956834519
P4ID23	16	18042034	2	8RV257	88.1	Aconitate	OA	0.715602758229264
P4ID23	1	18021430	1	8RV403	264.2	Aconitate	OA	0.32396645722938
P4ID23	1	18021431	1	8RV408	138.3	Aconitate	OA	0.470848568329729
P4ID23	1	18021421	1	8RV286	90.9	Aconitate	OA	0.324738789878998
P4ID24	25	18020104	2	8RV361	46.2	Aconitate	OA	0.10512554112554
P4ID23	16	18042014	2	8RV403	203.2	Aconitate	OA	0.226799970472434
P4ID24	12	17112730	2	8RV057	43.7	Aconitate	OA	0.426755148741433
P4ID24	1	17101333	1	8RV298	50	Aconitate	OA	0.375976000000003
P4ID23	7	18030823	1	8RV236	93.8	Aconitate	OA	0.423475724946701
P4ID23	7	18030818	1	8RV182	133.4	Aconitate	OA	0.334678470764618
P4ID24	9	17111736	1	8RV286	117.3	Aconitate	OA	0.336699914748499
P4ID23	19	18043003	1	8RV059	104.3	Aconitate	OA	0.240986701821672
P4ID24	11	17112430	1	8RV319	43.6	Aconitate	OA	1.03229816513761
P4ID23	17	18042506	1	8RV049	96.6	Aconitate	OA	0.152575724637684
P4ID23	14	18041311	2	8RV168	111	Aconitate	OA	0.0673532882882878
P4ID23	11	18040409	2	8RV436	63.33333333	Aconitate	OA	0.0243820105275985
P4ID23	9	18032233	2	8RV330	43.6	Aconitate	OA	0.636331811926608
P4ID24	12	17112715	2	8RV230	48.7	Aconitate	OA	0.290901437371671
P4ID23	1	18021435	1	8RV422	115.4	Aconitate	OA	0.488030693240917
P4ID23	5	18030117	1	8RV257	131	Aconitate	OA	0.444112374045788
P4ID23	19	18043025	2	8RV411	95.5	Aconitate	OA	0.207336125654454
P4ID24	8	17111519	1	8RV082	112.2	Aconitate	OA	0.0576497326203223
P4ID24	15	17120532	2	8RV057	43.7	Aconitate	OA	0.297588100686493
P4ID24	10	17112241	1	8RV318	85.9	Aconitate	OA	0.528777648428414
P4ID24	2	17101720	1	8RV170	125.2	Aconitate	OA	0.201829872204467
P4ID23	10	18032804	2	8RV096	89.4	Aconitate	OA	0.209773221476512
P4ID23	10	18032826	2	8RV264	147.8	Aconitate	OA	0.223769221921523
P4ID24	3	17102517	1	8RV273	45	Aconitate	OA	0.562922222222229
P4ID23	1	18021425	1	8RV319	135	Aconitate	OA	0.318650829629625
P4ID24	11	17112425	1	8RV242	99.1	Aconitate	OA	0.218152371342074
P4ID24	7	17110926	1	8RV236	54	Aconitate	OA	0.469448148148142
P4ID23	6	18030606	1	8RV024	132.2	Aconitate	OA	1.64278322995461
P4ID23	15	18041709	2	8RV422	62.2	Agmatine_NH3	OTHER	0.0830318327974265
P4ID24	24	18013015	2	8RV293	100	Agmatine_NH3	OTHER	0.0487080000000004
P4ID23	17	18042528	2	8RV138	226.3	Agmatine_NH3	OTHER	0.0754672912063621
P4ID23	16	18042028	2	8RV006	131	Agmatine_NH3	OTHER	0.100605984732823
P4ID23	20	18050227	2	8RV418	40.9	Agmatine_NH3	OTHER	0.0974518581907093
P4ID24	20	18011817	2	8RV197	79.2	Agmatine_NH3	OTHER	0.127991161616166
P4ID23	8	18031405	1	8RV064	85.5	Agmatine_NH3	OTHER	0.129273906432749
P4ID24	10	17112225	1	8RV125	99.5	Agmatine_NH3	OTHER	0.196443216080404
P4ID23	10	18032817	2	8RV280	73.8	Agmatine_NH3	OTHER	0.0328672493224932
P4ID24	4	17102731	1	8RV475	45	Agmatine_NH3	OTHER	0.279813333333332
P4ID23	20	18050208	1	8RV242	134.9	Agmatine_NH3	OTHER	0.0377719347664934
P4ID23	12	18040635	2	8RV259	143.8	Agmatine_NH3	OTHER	0.351162844228091
P4ID23	15	18041729	2	8RV218	157.5	Agmatine_NH3	OTHER	0.221574444444452
P4ID24	11	17112405	1	8RV026	72	Agmatine_NH3	OTHER	0.0835194444444431
P4ID23	6	18030614	1	8RV092	241.4	Agmatine_NH3	OTHER	0.194386416735702
P4ID24	25	18020127	2	8RV264	58	Agmatine_NH3	OTHER	0.130634482758618
P4ID24	12	17112722	2	8RV318	110	Agmatine_NH3	OTHER	0.132179999999996
P4ID23	3	18022210	1	8RV230	88.1	Agmatine_NH3	OTHER	0.317881634506238
P4ID23	6	18030634	1	8RV362	53	Agmatine_NH3	OTHER	0.263973396226409
P4ID24	11	17112407	1	8RV034	64.2	Agmatine_NH3	OTHER	0.194866043613702
P4ID24	4	17102727	1	8RV436	72.9	Agmatine_NH3	OTHER	0.0611015089163254
P4ID24	12	17112711	2	8RV168	68.6	Agmatine_NH3	OTHER	0.01652915451895
P4ID24	12	17112718	2	8RV280	70.3	Agmatine_NH3	OTHER	0.0345035561877671
P4ID23	7	18030832	1	8RV464	105.6	Agmatine_NH3	OTHER	0.125235369318178
P4ID24	22	18012405	2	8RV283	83.3	Agmatine_NH3	OTHER	0.0392893157262898
P4ID23	2	18021615	1	8RV224	93.1	Agmatine_NH3	OTHER	0.407559097744374
P4ID23	10	18032836	2	8RV016	113	Agmatine_NH3	OTHER	0.0696782212389397
P4ID24	9	17111727	1	8RV208	124	Agmatine_NH3	OTHER	0.174006451612898
P4ID23	2	18021630	1	8RV361	114.7	Agmatine_NH3	OTHER	0.40616678291194
P4ID24	20	18011818	2	8RV411	57.14285714	Agmatine_NH3	OTHER	0.260942500013055
P4ID23	1	18021406	1	8RV068	178.3	Agmatine_NH3	OTHER	0.14403223219293
P4ID24	10	17112224	1	8RV122	108	Agmatine_NH3	OTHER	0.154950000000002
P4ID23	8	18031414	1	8RV122	857	Agmatine_NH3	OTHER	0.175748175029168
P4ID24	12	17112708	2	8RV403	86	Agmatine_NH3	OTHER	0.111094186046509
P4ID23	2	18021603	1	8RV006	41.2	Agmatine_NH3	OTHER	0.3830822815534
P4ID24	8	17111526	1	8RV136	56.85714286	Agmatine_NH3	OTHER	0.065632914569568
P4ID23	14	18041325	2	8RV031	52.5	Agmatine_NH3	OTHER	0.0963230857142883
P4ID23	2	18021638	1	8RV446	203.9	Agmatine_NH3	OTHER	0.172379583128984
P4ID23	8	18031432	1	8RV493	139.3	Agmatine_NH3	OTHER	0.248687114142146
P4ID24	6	17110731	1	8RV330	62	Agmatine_NH3	OTHER	0.0544580645161285
P4ID23	9	18032222	1	8RV273	97	Agmatine_NH3	OTHER	0.0101411340206186
P4ID23	5	18030103	1	8RV016	118	Agmatine_NH3	OTHER	0.130232355932206
P4ID23	7	18030824	1	8RV259	128.1	Agmatine_NH3	OTHER	0.29084847775176
P4ID24	8	17111527	1	8RV140	110	Agmatine_NH3	OTHER	0.207327272727274
P4ID23	16	18042030	2	8RV020	49.6	Agmatine_NH3	OTHER	0.0416100806451627
P4ID24	6	17110717	1	8RV264	91.6	Agmatine_NH3	OTHER	0.173609170305675
P4ID23	16	18042027	2	8RV182	189.5	Agmatine_NH3	OTHER	0.0515292295514527
P4ID23	19	18043032	2	8RV064	44.8	Agmatine_NH3	OTHER	0.0529165401785711
P4ID24	15	17120538	2	8RV112	56	Agmatine_NH3	OTHER	0.0797732142857143
P4ID23	15	18041716	2	8RV230	70.3	Agmatine_NH3	OTHER	0.0560077667140843
P4ID23	19	18043031	2	8RV059	10	Agmatine_NH3	OTHER	0.2130834
P4ID24	3	17102527	1	8RV380	94.5	Agmatine_NH3	OTHER	0.0641555555555541
P4ID24	19	17121407	2	8RV408	12	Agmatine_NH3	OTHER	1.217325
P4ID23	7	18030808	1	8RV097	80.5	Agmatine_NH3	OTHER	0.134447279503106
P4ID23	12	18040622	2	8RV377	56	Agmatine_NH3	OTHER	0.156776553571429
P4ID23	9	18032207	1	8RV026	41.7	Agmatine_NH3	OTHER	0.119902182254193
P4ID23	4	18022730	1	8RV380	73	Agmatine_NH3	OTHER	0.129264917808215
P4ID23	8	18031407	1	8RV073	126.8	Agmatine_NH3	OTHER	0.221636317034695
P4ID23	4	18022704	1	8RV022	174	Agmatine_NH3	OTHER	0.122205672413791
P4ID23	13	18041115	2	8RV179	97.3	Agmatine_NH3	OTHER	0.0729733401849936
P4ID24	10	17112245	1	8RV385	87	Agmatine_NH3	OTHER	0.177471264367811
P4ID24	2	17101727	1	8RV402	94	Agmatine_NH3	OTHER	0.0717680851063822
P4ID23	13	18041136	2	8RV362	54.9	Agmatine_NH3	OTHER	0.0661558469945336
P4ID23	16	18042024	2	8RV319	125.1	Agmatine_NH3	OTHER	0.229478760991206
P4ID24	14	17120138	2	8RV091	50	Agmatine_NH3	OTHER	0.215303999999994
P4ID24	20	18011838	2	8RV298	54.71428571	Agmatine_NH3	OTHER	0.0735639686741686
P4ID23	17	18042515	1	8RV411	87.7	Agmatine_NH3	OTHER	0.0582495210946425
P4ID23	10	18032815	2	8RV275	49.8	Agmatine_NH3	OTHER	0.0323413453815252
P4ID24	9	17111722	1	8RV146	70.4	Agmatine_NH3	OTHER	0.0745000000000007
P4ID24	1	17101323	1	8RV224	40	Agmatine_NH3	OTHER	0.291265
P4ID23	15	18041732	2	8RV440	59.9	Agmatine_NH3	OTHER	0.129017796327209
P4ID23	12	18040625	2	8RV057	114.5	Agmatine_NH3	OTHER	0.313909615720528
P4ID24	8	17111506	1	8RV006	58.8	Agmatine_NH3	OTHER	0.127891156462583
P4ID24	11	17112437	1	8RV440	55.85714286	Agmatine_NH3	OTHER	0.204353452674963
P4ID24	14	17120107	2	8RV096	111.1	Agmatine_NH3	OTHER	0.156724572457248
P4ID23	12	18040633	2	8RV297	102	Agmatine_NH3	OTHER	0.156008392156862
P4ID23	8	18031423	1	8RV293	133.1	Agmatine_NH3	OTHER	0.139501592787382
P4ID23	10	18032830	2	8RV200	57.2	Agmatine_NH3	OTHER	0.186603636363633
P4ID24	12	17112706	2	8RV097	70	Agmatine_NH3	OTHER	0.0491985714285707
P4ID23	6	18030613	1	8RV076	126.4	Agmatine_NH3	OTHER	0.12004660601266
P4ID23	9	18032209	1	8RV039	103	Agmatine_NH3	OTHER	0.148238213592232
P4ID23	2	18021621	1	8RV298	123.4	Agmatine_NH3	OTHER	0.152434246353319
P4ID23	10	18032810	2	8RV008	175.8	Agmatine_NH3	OTHER	0.043105085324231
P4ID23	7	18030810	1	8RV112	77.7	Agmatine_NH3	OTHER	0.0426266023166031
P4ID23	8	18031433	1	8RV494	133.4	Agmatine_NH3	OTHER	0.252832676161927
P4ID24	6	17110728	1	8RV309	45.71428571	Agmatine_NH3	OTHER	0.111153437510421
P4ID24	19	17121432	2	8RV245	102	Agmatine_NH3	OTHER	0.0596941176470603
P4ID24	10	17112239	1	8RV309	132.3	Agmatine_NH3	OTHER	0.0131496598639456
P4ID24	9	17111714	1	8RV049	65.7	Agmatine_NH3	OTHER	0.109313546423134
P4ID23	13	18041104	1	8RV096	96	Agmatine_NH3	OTHER	0.0900291145833346
P4ID23	11	18040415	2	8RV136	66.2	Agmatine_NH3	OTHER	0.0861857099697907
P4ID24	24	18013006	2	8RV408	12	Agmatine_NH3	OTHER	0.772566666666661
P4ID23	6	18030606	1	8RV024	132.2	Agmatine_NH3	OTHER	0.21520459909228
P4ID24	4	17102726	1	8RV418	56.5	Agmatine_NH3	OTHER	0.0320707964601776
P4ID23	18	18042725	2	8RV197	80.5	Agmatine_NH3	OTHER	0.0802456770186326
P4ID24	10	17112216	1	8RV059	163.8	Agmatine_NH3	OTHER	0.425974969474957
P4ID23	9	18032216	1	8RV208	105.6	Agmatine_NH3	OTHER	0.098654034090908
P4ID23	7	18030806	1	8RV057	132	Agmatine_NH3	OTHER	0.353078833333339
P4ID24	12	17112723	2	8RV464	189.7	Agmatine_NH3	OTHER	0.0886109646810768
P4ID24	12	17112709	2	8RV092	60.3	Agmatine_NH3	OTHER	0.0717429519071329
P4ID24	10	17112215	1	8RV057	80.9	Agmatine_NH3	OTHER	0.295983930778738
P4ID24	12	17112727	2	8RV182	82.1	Agmatine_NH3	OTHER	0.127764920828262
P4ID24	8	17111536	1	8RV279	46.42857143	Agmatine_NH3	OTHER	0.0725006153823822
P4ID23	6	18030635	1	8RV377	56.42857143	Agmatine_NH3	OTHER	0.0842438835421692
P4ID23	19	18043005	1	8RV170	174	Agmatine_NH3	OTHER	0.03268767816092
P4ID24	9	17111734	1	8RV285	70.9	Agmatine_NH3	OTHER	0.142636107193226
P4ID23	9	18032214	1	8RV179	70.3	Agmatine_NH3	OTHER	0.217070440967289
P4ID24	25	18020140	2	8RV286	65.4	Agmatine_NH3	OTHER	0.153230886850155
P4ID24	25	18020139	2	8RV297	60	Agmatine_NH3	OTHER	0.0631533333333327
P4ID24	10	17112234	1	8RV259	106.7	Agmatine_NH3	OTHER	0.15699062792877
P4ID24	8	17111530	1	8RV200	103.5	Agmatine_NH3	OTHER	0.168884057971011
P4ID24	14	17120117	2	8RV155	122.3	Agmatine_NH3	OTHER	0.123615699100571
P4ID23	20	18050217	2	8RV224	66.1	Agmatine_NH3	OTHER	0.300628714069601
P4ID24	14	17120119	2	8RV236	56.8	Agmatine_NH3	OTHER	0.188985915492954
P4ID23	17	18042523	2	8RV024	135	Agmatine_NH3	OTHER	0.0910015481481455
P4ID24	10	17112242	1	8RV349	58.3	Agmatine_NH3	OTHER	0.0660789022298453
P4ID23	17	18042531	2	8RV310	104.4	Agmatine_NH3	OTHER	0.0664917624521059
P4ID24	24	18013018	2	8RV076	98.1	Agmatine_NH3	OTHER	0.0700856269113149
P4ID24	15	17120508	2	8RV385	54.14285714	Agmatine_NH3	OTHER	0.137931398424168
P4ID24	10	17112217	1	8RV064	58.2	Agmatine_NH3	OTHER	0.120350515463914
P4ID24	9	17111740	1	8RV361	61	Agmatine_NH3	OTHER	0.211383606557381
P4ID24	19	17121433	2	8RV170	104.7	Agmatine_NH3	OTHER	0.0944976122254091
P4ID23	13	18041123	2	8RV464	142.5	Agmatine_NH3	OTHER	0.0564890736842105
P4ID24	8	17111514	1	8RV068	156.7	Agmatine_NH3	OTHER	0.139622846202935
P4ID23	4	18022707	1	8RV031	137	Agmatine_NH3	OTHER	0.116309489051097
P4ID24	25	18020142	2	8RV161	66	Agmatine_NH3	OTHER	0.123904545454546
P4ID23	7	18030809	1	8RV106	115.6	Agmatine_NH3	OTHER	0.0766592993079564
P4ID23	7	18030833	1	8RV475	200.4	Agmatine_NH3	OTHER	0.323426801397207
P4ID23	20	18050231	2	8RV492	52.9	Agmatine_NH3	OTHER	0.233694669187151
P4ID24	12	17112726	2	8RV138	140.6	Agmatine_NH3	OTHER	0.144922475106683
P4ID24	14	17120136	2	8RV068	50	Agmatine_NH3	OTHER	0.103900000000002
P4ID23	12	18040631	2	8RV112	82.2	Agmatine_NH3	OTHER	0.0584237469586386
P4ID23	16	18042011	1	8RV418	106.8	Agmatine_NH3	OTHER	0.1030052340824
P4ID24	14	17120127	2	8RV493	77.6	Agmatine_NH3	OTHER	0.181729381443298
P4ID23	3	18022221	1	8RV439	120.9	Agmatine_NH3	OTHER	0.195969156327549
P4ID23	12	18040621	2	8RV208	78.8	Agmatine_NH3	OTHER	0.111060101522843
P4ID24	1	17101336	1	8RV409	51.8	Agmatine_NH3	OTHER	0.082743243243246
P4ID24	11	17112428	1	8RV293	65	Agmatine_NH3	OTHER	0.046358461538463
P4ID23	20	18050229	2	8RV068	43	Agmatine_NH3	OTHER	0.00991004651162764
P4ID23	19	18043019	2	8RV155	137.7	Agmatine_NH3	OTHER	0.0594481917211325
P4ID24	14	17120130	2	8RV380	53.3	Agmatine_NH3	OTHER	0.0953677298311457
P4ID24	24	18013004	2	8RV422	52.7	Agmatine_NH3	OTHER	0.0680265654648937
P4ID23	4	18022727	1	8RV264	107	Agmatine_NH3	OTHER	0.247049523364492
P4ID24	4	17102733	1	8RV494	94.1	Agmatine_NH3	OTHER	0.122416578108398
P4ID24	11	17112412	1	8RV106	76	Agmatine_NH3	OTHER	0.0614039473684232
P4ID23	20	18050218	2	8RV242	123.4	Agmatine_NH3	OTHER	0.0308338735818469
P4ID23	14	18041312	2	8RV439	48	Agmatine_NH3	OTHER	0.153690249999998
P4ID24	3	17102532	1	8RV446	116	Agmatine_NH3	OTHER	0.062485344827585
P4ID24	25	18020114	2	8RV022	150	Agmatine_NH3	OTHER	0.0815406666666664
P4ID24	19	17121416	2	8RV293	100	Agmatine_NH3	OTHER	0.0726399999999992
P4ID23	10	18032818	2	8RV106	109.5	Agmatine_NH3	OTHER	0.0274083652968028
P4ID23	17	18042512	1	8RV318	157.2	Agmatine_NH3	OTHER	0.0218337659033084
P4ID24	12	17112729	2	8RV273	53.2	Agmatine_NH3	OTHER	0.063379699248122
P4ID24	11	17112418	1	8RV168	47	Agmatine_NH3	OTHER	0.0730765957446785
P4ID23	7	18030812	1	8RV125	115	Agmatine_NH3	OTHER	0.120052426086958
P4ID24	25	18020112	2	8RV140	152	Agmatine_NH3	OTHER	0.188296710526311
P4ID24	20	18011810	2	8RV125	54.28571429	Agmatine_NH3	OTHER	0.0823494736777101
P4ID23	13	18041106	1	8RV297	76.4	Agmatine_NH3	OTHER	0.0375225130890053
P4ID24	8	17111515	1	8RV073	127.2	Agmatine_NH3	OTHER	0.193096698113206
P4ID23	10	18032838	2	8RV298	70.9	Agmatine_NH3	OTHER	0.0746028067701002
P4ID24	22	18012426	2	8RV433	53.2	Agmatine_NH3	OTHER	0.0179661654135338
P4ID24	8	17111543	1	8RV422	50.7	Agmatine_NH3	OTHER	0.212491124260358
P4ID23	18	18042708	1	8RV200	70.6	Agmatine_NH3	OTHER	0.0833773654390945
P4ID23	21	18050416	2	8RV402	57.6	Agmatine_NH3	OTHER	0.138326770833335
P4ID23	2	18021634	1	8RV409	69.6	Agmatine_NH3	OTHER	0.225801307471265
P4ID23	1	18021415	1	8RV161	147.1	Agmatine_NH3	OTHER	0.157015424881032
P4ID24	10	17112209	1	8RV008	105.4	Agmatine_NH3	OTHER	0.116539848197344
P4ID24	12	17112740	2	8RV093	41.2	Agmatine_NH3	OTHER	0.0901553398058272
P4ID23	10	18032835	2	8RV309	72.4	Agmatine_NH3	OTHER	0.0291275138121543
P4ID24	19	17121411	2	8RV224	60.5	Agmatine_NH3	OTHER	0.300014876033068
P4ID24	21	18012224	2	8RV475	147.9	Agmatine_NH3	OTHER	0.0590777552400262
P4ID23	9	18032204	1	8RV020	165.2	Agmatine_NH3	OTHER	0.174621579903152
P4ID23	15	18041715	2	8RV022	189.1	Agmatine_NH3	OTHER	0.00381598096245359
P4ID24	14	17120141	2	8RV362	50	Agmatine_NH3	OTHER	0.313233999999995
P4ID23	10	18032804	2	8RV096	89.4	Agmatine_NH3	OTHER	0.0499817897091712
P4ID24	5	17110311	1	8RV161	134.6	Agmatine_NH3	OTHER	0.167332838038636
P4ID24	15	17120544	2	8RV309	96.4	Agmatine_NH3	OTHER	0.0551867219917021
P4ID23	14	18041328	2	8RV380	61	Agmatine_NH3	OTHER	0.0658632459016389
P4ID24	14	17120111	2	8RV439	142.1	Agmatine_NH3	OTHER	0.112998592540466
P4ID23	19	18043029	2	8RV073	130.5	Agmatine_NH3	OTHER	0.0451737854406138
P4ID24	9	17111742	1	8RV418	56.5	Agmatine_NH3	OTHER	0.0356814159292047
P4ID23	6	18030615	1	8RV093	85.2	Agmatine_NH3	OTHER	0.115419671361499
P4ID23	12	18040607	2	8RV092	190.3	Agmatine_NH3	OTHER	0.129056379400943
P4ID24	8	17111516	1	8RV076	112.1	Agmatine_NH3	OTHER	0.0953612845673496
P4ID24	22	18012428	2	8RV418	52.28571429	Agmatine_NH3	OTHER	0.0751142076441157
P4ID23	11	18040403	2	8RV361	144.7	Agmatine_NH3	OTHER	0.23396675881133
P4ID24	12	17112728	2	8RV200	134	Agmatine_NH3	OTHER	0.0880410447761219
P4ID24	24	18013017	2	8RV242	52.2	Agmatine_NH3	OTHER	0.0622279693486593
P4ID23	11	18040409	2	8RV436	63.33333333	Agmatine_NH3	OTHER	0.00825928421096125
P4ID23	1	18021428	1	8RV402	75.4	Agmatine_NH3	OTHER	0.267662413793103
P4ID24	6	17110738	1	8RV411	45.71428571	Agmatine_NH3	OTHER	0.214022812520068
P4ID24	19	17121405	2	8RV422	52.7	Agmatine_NH3	OTHER	0.103512333965846
P4ID23	7	18030813	1	8RV134	56.3	Agmatine_NH3	OTHER	0.166538312611015
P4ID24	19	17121441	2	8RV257	73.4	Agmatine_NH3	OTHER	0.0838392370572178
P4ID23	3	18022213	1	8RV309	143.9	Agmatine_NH3	OTHER	0.0593374704656
P4ID23	9	18032231	2	8RV097	49.3	Agmatine_NH3	OTHER	0.14336436105477
P4ID24	3	17102534	1	8RV464	148	Agmatine_NH3	OTHER	0.0790006756756734
P4ID23	12	18040612	2	8RV039	116	Agmatine_NH3	OTHER	0.0855995517241387
P4ID24	1	17101326	1	8RV264	91.6	Agmatine_NH3	OTHER	0.137329694323147
P4ID24	25	18020108	2	8RV494	73	Agmatine_NH3	OTHER	0.119038356164382
P4ID24	19	17121421	2	8RV377	54.85714286	Agmatine_NH3	OTHER	0.0899335937453165
P4ID24	8	17111535	1	8RV275	68.7	Agmatine_NH3	OTHER	0.0640014556040756
P4ID23	2	18021608	1	8RV140	166.4	Agmatine_NH3	OTHER	0.585717001201934
P4ID24	8	17111521	1	8RV112	43.1	Agmatine_NH3	OTHER	0.0284988399071919
P4ID23	9	18032228	1	8RV433	167.8	Agmatine_NH3	OTHER	0.123189147794995
P4ID23	12	18040632	2	8RV349	115	Agmatine_NH3	OTHER	0.135938921739133
P4ID24	9	17111707	1	8RV022	119.4	Agmatine_NH3	OTHER	0.0965067001675057
P4ID24	25	18020104	2	8RV361	46.2	Agmatine_NH3	OTHER	0.151911255411259
P4ID23	9	18032236	2	8RV385	41.4	Agmatine_NH3	OTHER	0.140984734299519
P4ID23	5	18030118	1	8RV275	42	Agmatine_NH3	OTHER	0.0195229761904757
P4ID23	17	18042518	2	8RV494	129.5	Agmatine_NH3	OTHER	0.0356261235521239
P4ID23	20	18050207	1	8RV082	98.9	Agmatine_NH3	OTHER	0.115820475227502
P4ID24	12	17112734	2	8RV218	130	Agmatine_NH3	OTHER	0.102196153846156
P4ID24	9	17111731	1	8RV277	84.5	Agmatine_NH3	OTHER	0.0459905325443788
P4ID23	9	18032223	1	8RV285	40	Agmatine_NH3	OTHER	0.0352085249999995
P4ID24	3	17102515	1	8RV218	110.4	Agmatine_NH3	OTHER	0.139387681159421
P4ID23	16	18042006	1	8RV091	79.6	Agmatine_NH3	OTHER	0.159198140703516
P4ID24	24	18013010	2	8RV224	60.5	Agmatine_NH3	OTHER	0.16831074380165
P4ID24	10	17112220	1	8RV092	72.8	Agmatine_NH3	OTHER	0.0703200549450567
P4ID23	4	18022708	1	8RV034	73	Agmatine_NH3	OTHER	0.419922753424653
P4ID24	23	18012633	2	8RV059	44.85714286	Agmatine_NH3	OTHER	0.148368789799467
P4ID23	7	18030823	1	8RV236	93.8	Agmatine_NH3	OTHER	0.12189780383795
P4ID24	11	17112425	1	8RV242	99.1	Agmatine_NH3	OTHER	0.0888183652875863
P4ID24	10	17112219	1	8RV081	117.4	Agmatine_NH3	OTHER	0.172428449744462
P4ID23	10	18032825	2	8RV293	102.3	Agmatine_NH3	OTHER	0.0277586412512226
P4ID23	7	18030834	1	8RV492	116.7	Agmatine_NH3	OTHER	0.227728089117399
P4ID23	18	18042727	2	8RV277	45	Agmatine_NH3	OTHER	0.099970133333335
P4ID24	7	17110926	1	8RV236	54	Agmatine_NH3	OTHER	0.140362962962967
P4ID24	25	18020130	2	8RV031	57.6	Agmatine_NH3	OTHER	0.11617881944444
P4ID24	25	18020105	2	8RV330	63	Agmatine_NH3	OTHER	0.0800301587301603
P4ID24	8	17111507	1	8RV016	115.1	Agmatine_NH3	OTHER	0.157231103388357
P4ID24	25	18020141	2	8RV016	104.3	Agmatine_NH3	OTHER	0.0433346116970286
P4ID23	10	18032827	2	8RV318	74.5	Agmatine_NH3	OTHER	0.113722845637586
P4ID24	8	17111510	1	8RV039	61	Agmatine_NH3	OTHER	0.0425065573770504
P4ID23	1	18021426	1	8RV330	60.9	Agmatine_NH3	OTHER	0.144528637110019
P4ID24	21	18012214	2	8RV008	77.7	Agmatine_NH3	OTHER	0.050229086229087
P4ID23	5	18030133	2	8RV146	132.8	Agmatine_NH3	OTHER	0.0427336822289158
P4ID24	12	17112717	2	8RV436	55.71428571	Agmatine_NH3	OTHER	0.528670512861195
P4ID23	5	18030109	1	8RV136	83	Agmatine_NH3	OTHER	0.14908756626506
P4ID24	9	17111736	1	8RV286	117.3	Agmatine_NH3	OTHER	0.191380221653876
P4ID23	3	18022209	1	8RV197	51	Agmatine_NH3	OTHER	0.230077901960789
P4ID24	6	17110735	1	8RV377	46	Agmatine_NH3	OTHER	0.138784782608696
P4ID23	11	18040417	2	8RV236	69	Agmatine_NH3	OTHER	0.0400074782608687
P4ID24	5	17110315	1	8RV182	46.8	Agmatine_NH3	OTHER	0.0817286324786323
P4ID24	12	17112736	2	8RV349	110	Agmatine_NH3	OTHER	0.223345454545448
P4ID23	8	18031435	2	8RV134	123	Agmatine_NH3	OTHER	0.129264536585369
P4ID24	7	17110935	1	8RV362	47.71428571	Agmatine_NH3	OTHER	0.061256287430652
P4ID24	12	17112730	2	8RV057	43.7	Agmatine_NH3	OTHER	0.275981693363844
P4ID24	14	17120109	2	8RV122	112	Agmatine_NH3	OTHER	0.185795535714291
P4ID24	22	18012406	2	8RV106	152.1	Agmatine_NH3	OTHER	0.0523182117028266
P4ID23	4	18022712	1	8RV081	123	Agmatine_NH3	OTHER	0.0880169593495932
P4ID23	7	18030818	1	8RV182	133.4	Agmatine_NH3	OTHER	0.250041664167924
P4ID24	25	18020120	2	8RV034	49.42857143	Agmatine_NH3	OTHER	0.187867052017695
P4ID24	11	17112424	1	8RV230	50	Agmatine_NH3	OTHER	0.166402000000003
P4ID24	19	17121419	2	8RV076	98.1	Agmatine_NH3	OTHER	0.0978878695208957
P4ID23	7	18030838	2	8RV026	158.9	Agmatine_NH3	OTHER	0.142227130270615
P4ID24	7	17110939	1	8RV409	51.8	Agmatine_NH3	OTHER	0.0870405405405403
P4ID24	12	17112720	2	8RV024	165	Agmatine_NH3	OTHER	0.11921515151515
P4ID23	17	18042536	2	8RV161	100.2	Agmatine_NH3	OTHER	0.0319216866267455
P4ID24	3	17102529	1	8RV408	60	Agmatine_NH3	OTHER	0.190593333333328
P4ID24	1	17101316	1	8RV134	50	Agmatine_NH3	OTHER	0.0913480000000029
P4ID24	11	17112430	1	8RV319	43.6	Agmatine_NH3	OTHER	0.0805940366972484
P4ID24	10	17112241	1	8RV318	85.9	Agmatine_NH3	OTHER	0.152478463329457
P4ID23	19	18043003	1	8RV059	104.3	Agmatine_NH3	OTHER	0.11342309683605
P4ID23	14	18041311	2	8RV168	111	Agmatine_NH3	OTHER	0.0334346126126129
P4ID24	12	17112741	2	8RV259	154.6	Agmatine_NH3	OTHER	0.115906856403621
P4ID24	19	17121427	2	8RV006	54	Agmatine_NH3	OTHER	0.0658407407407386
P4ID24	10	17112236	1	8RV297	50	Agmatine_NH3	OTHER	0.0895680000000029
P4ID24	14	17120126	2	8RV277	69.5	Agmatine_NH3	OTHER	0.150916546762593
P4ID24	8	17111519	1	8RV082	112.2	Agmatine_NH3	OTHER	0.161481283422464
P4ID23	11	18040407	2	8RV140	200.3	Agmatine_NH3	OTHER	0.00816031452820764
P4ID23	13	18041134	2	8RV279	92.9	Agmatine_NH3	OTHER	0.0463237782561883
P4ID23	13	18041125	2	8RV273	50.28571429	Agmatine_NH3	OTHER	0.0753595141981209
P4ID24	23	18012631	2	8RV409	65.33333333	Agmatine_NH3	OTHER	0.0624474489827768
P4ID24	20	18011833	2	8RV440	50	Agmatine_NH3	OTHER	0.363369999999991
P4ID23	16	18042021	2	8RV034	45.4	Agmatine_NH3	OTHER	0.210460132158595
P4ID23	9	18032213	1	8RV138	196.4	Agmatine_NH3	OTHER	0.0732375356415481
P4ID24	1	17101325	1	8RV245	58.5	Agmatine_NH3	OTHER	0.074523076923077
P4ID24	9	17111723	1	8RV155	93.7	Agmatine_NH3	OTHER	0.203839914621127
P4ID24	1	17101313	1	8RV097	55.33333333	Agmatine_NH3	OTHER	0.0275204819293694
P4ID23	21	18050417	2	8RV418	98.7	Agmatine_NH3	OTHER	0.0650845390070938
P4ID23	10	18032809	2	8RV049	61.6	Agmatine_NH3	OTHER	0.0235183441558444
P4ID23	20	18050224	2	8RV493	52	Agmatine_NH3	OTHER	0.96520474999999
P4ID24	10	17112212	1	8RV024	105.4	Agmatine_NH3	OTHER	0.104776091081597
P4ID24	1	17101339	1	8RV493	89.8	Agmatine_NH3	OTHER	0.0530991091314038
P4ID24	15	17120531	2	8RV081	68	Agmatine_NH3	OTHER	0.10546470588235
P4ID24	12	17112731	2	8RV020	99.9	Agmatine_NH3	OTHER	0.181609609609613
P4ID23	1	18021430	1	8RV403	264.2	Agmatine_NH3	OTHER	0.176712255866764
P4ID23	16	18042034	2	8RV257	88.1	Agmatine_NH3	OTHER	0.116546038592509
P4ID24	25	18020136	2	8RV064	70	Agmatine_NH3	OTHER	0.13071714285714
P4ID24	1	17101333	1	8RV298	50	Agmatine_NH3	OTHER	0.0831840000000021
P4ID23	8	18031426	1	8RV385	55.6	Agmatine_NH3	OTHER	0.222698219424465
P4ID24	12	17112715	2	8RV230	48.7	Agmatine_NH3	OTHER	0.0673613963039017
P4ID23	1	18021421	1	8RV286	90.9	Agmatine_NH3	OTHER	0.103453498349836
P4ID24	12	17112732	2	8RV402	46.6	Agmatine_NH3	OTHER	0.10434549356223
P4ID23	11	18040405	2	8RV122	88.6	Agmatine_NH3	OTHER	0.0594014221218973
P4ID23	13	18041132	2	8RV286	106.3	Agmatine_NH3	OTHER	0.182290545625589
P4ID23	9	18032219	1	8RV245	89.2	Agmatine_NH3	OTHER	0.120521008968613
P4ID23	20	18050226	2	8RV245	46.2	Agmatine_NH3	OTHER	0.0876737662337649
P4ID23	16	18042037	2	8RV285	56.14285714	Agmatine_NH3	OTHER	0.0738243689604999
P4ID24	2	17101720	1	8RV170	125.2	Agmatine_NH3	OTHER	0.0534968051118214
P4ID23	5	18030115	1	8RV218	161	Agmatine_NH3	OTHER	0.289370335403726
P4ID24	12	17112735	2	8RV492	94	Agmatine_NH3	OTHER	0.130661702127661
P4ID23	11	18040434	2	8RV091	115	Agmatine_NH3	OTHER	0.178806765217394
P4ID24	11	17112426	1	8RV283	50	Agmatine_NH3	OTHER	0.0223099999999994
P4ID24	14	17120132	2	8RV310	50	Agmatine_NH3	OTHER	0.194146000000002
P4ID24	3	17102517	1	8RV273	45	Agmatine_NH3	OTHER	0.0306533333333328
P4ID24	25	18020143	2	8RV082	111.4	Agmatine_NH3	OTHER	0.11866606822262
P4ID23	1	18021425	1	8RV319	135	Agmatine_NH3	OTHER	0.0825631999999983
P4ID24	15	17120532	2	8RV057	43.7	Agmatine_NH3	OTHER	0.314951945080081
P4ID23	3	18022216	1	8RV349	109.8	Agmatine_NH3	OTHER	0.385201047358825
P4ID23	17	18042532	2	8RV433	48.6	Agmatine_NH3	OTHER	0.0258809670781899
P4ID24	21	18012219	2	8RV275	81.7	Agmatine_NH3	OTHER	0.0483892288861695
P4ID23	12	18040628	2	8RV409	55.8	Agmatine_NH3	OTHER	0.00819650537634389
P4ID24	21	18012218	2	8RV026	72.9	Agmatine_NH3	OTHER	0.0487475994513015
P4ID24	9	17111720	1	8RV138	182.2	Agmatine_NH3	OTHER	0.115187156970363
P4ID23	7	18030831	1	8RV440	56.66666667	Agmatine_NH3	OTHER	0.309329135275921
P4ID24	8	17111508	1	8RV020	158.2	Agmatine_NH3	OTHER	0.16017383059418
P4ID24	25	18020128	2	8RV136	90.2	Agmatine_NH3	OTHER	0.135527716186256
P4ID23	16	18042010	1	8RV283	119.8	Agmatine_NH3	OTHER	0.0119524624373955
P4ID23	4	18022729	1	8RV280	128.2	Agmatine_NH3	OTHER	0.0522144773790947
P4ID24	10	17112232	1	8RV257	120	Agmatine_NH3	OTHER	0.113622500000002
P4ID24	3	17102507	1	8RV039	61	Agmatine_NH3	OTHER	0.0594213114754112
P4ID24	24	18013020	2	8RV377	54.85714286	Agmatine_NH3	OTHER	0.0697684895797017
P4ID24	20	18011837	2	8RV279	67	Agmatine_NH3	OTHER	0.150232835820891
P4ID24	19	17121418	2	8RV242	52.2	Agmatine_NH3	OTHER	0.111287356321843
P4ID24	1	17101334	1	8RV385	87	Agmatine_NH3	OTHER	0.11767126436782
P4ID24	14	17120112	2	8RV049	45.8	Agmatine_NH3	OTHER	0.0492227074235802
P4ID23	8	18031421	1	8RV277	82	Agmatine_NH3	OTHER	0.22927631707317
P4ID23	5	18030117	1	8RV257	131	Agmatine_NH3	OTHER	0.0778477709923667
P4ID23	13	18041118	2	8RV076	122	Agmatine_NH3	OTHER	0.0203010245901636
P4ID23	1	18021435	1	8RV422	115.4	Agmatine_NH3	OTHER	0.44327379549394
P4ID23	20	18050216	2	8RV475	160.3	Agmatine_NH3	OTHER	0.225699731752965
P4ID23	20	18050211	1	8RV279	80	Agmatine_NH3	OTHER	0.0171634999999996
P4ID23	7	18030814	1	8RV146	132.5	Agmatine_NH3	OTHER	0.100700249056607
P4ID24	12	17112707	2	8RV134	77	Agmatine_NH3	OTHER	0.0421922077922082
P4ID23	18	18042706	1	8RV155	112.8	Agmatine_NH3	OTHER	0.0857726241134755
P4ID24	7	17110933	1	8RV298	50	Agmatine_NH3	OTHER	0.068191999999998
P4ID23	16	18042014	2	8RV403	203.2	Agmatine_NH3	OTHER	0.0676816486220487
P4ID24	11	17112410	1	8RV091	56.3	Agmatine_NH3	OTHER	0.159337477797508
P4ID23	20	18050233	2	8RV082	10.5	Agmatine_NH3	OTHER	0.0719597142857154
P4ID24	19	17121436	2	8RV418	50.2	Agmatine_NH3	OTHER	0.0831752988047834
P4ID24	9	17111713	1	8RV039	61	Agmatine_NH3	OTHER	0.0566655737704933
P4ID23	1	18021431	1	8RV408	138.3	Agmatine_NH3	OTHER	0.697787939262451
P4ID23	10	18032826	2	8RV264	147.8	Agmatine_NH3	OTHER	0.0486715764546682
P4ID23	17	18042506	1	8RV049	96.6	Agmatine_NH3	OTHER	0.0772913146997914
P4ID23	9	18032233	2	8RV330	43.6	Agmatine_NH3	OTHER	0.177780458715598
P4ID23	16	18042036	2	8RV093	56.28571429	Agmatine_NH3	OTHER	0.0402782842608919
P4ID24	10	17112222	1	8RV096	140.8	Agmatine_NH3	OTHER	0.303205965909094
P4ID23	19	18043025	2	8RV411	95.5	Agmatine_NH3	OTHER	0.164771057591625
P4ID24	12	17112713	2	8RV146	57	Agmatine_NH3	OTHER	0.0705947368421064
P4ID23	6	18030634	1	8RV362	53	Alanine_2tms	AA	5.35307239622641
P4ID24	24	18013015	2	8RV293	100	Alanine_2tms	AA	7.95816999999999
P4ID23	15	18041709	2	8RV422	62.2	Alanine_2tms	AA	8.43870826366561
P4ID24	12	17112711	2	8RV168	68.6	Alanine_2tms	AA	7.61205976676383
P4ID24	10	17112225	1	8RV125	99.5	Alanine_2tms	AA	5.91696582914573
P4ID23	2	18021615	1	8RV224	93.1	Alanine_2tms	AA	6.73851737916218
P4ID24	8	17111527	1	8RV140	110	Alanine_2tms	AA	7.09801818181819
P4ID23	17	18042515	1	8RV411	87.7	Alanine_2tms	AA	5.61015376282782
P4ID24	24	18013006	2	8RV408	12	Alanine_2tms	AA	53.4474750000002
P4ID23	17	18042528	2	8RV138	226.3	Alanine_2tms	AA	7.71996661511266
P4ID23	15	18041729	2	8RV218	157.5	Alanine_2tms	AA	7.16946804444445
P4ID24	11	17112405	1	8RV026	72	Alanine_2tms	AA	6.11193333333333
P4ID23	8	18031433	1	8RV494	133.4	Alanine_2tms	AA	5.99097726386807
P4ID24	2	17101727	1	8RV402	94	Alanine_2tms	AA	11.6362170212766
P4ID24	8	17111526	1	8RV136	56.85714286	Alanine_2tms	AA	4.17769497466442
P4ID24	25	18020127	2	8RV264	58	Alanine_2tms	AA	16.5037241379311
P4ID23	10	18032830	2	8RV200	57.2	Alanine_2tms	AA	12.1318975524476
P4ID23	7	18030832	1	8RV464	105.6	Alanine_2tms	AA	9.62012618371212
P4ID24	24	18013018	2	8RV076	98.1	Alanine_2tms	AA	11.4475790010194
P4ID24	15	17120538	2	8RV112	56	Alanine_2tms	AA	10.3760589285714
P4ID23	12	18040622	2	8RV377	56	Alanine_2tms	AA	15.9917312321429
P4ID24	3	17102532	1	8RV446	116	Alanine_2tms	AA	8.75516896551723
P4ID23	12	18040635	2	8RV259	143.8	Alanine_2tms	AA	9.52487794158554
P4ID23	2	18021634	1	8RV409	69.6	Alanine_2tms	AA	7.74798840517243
P4ID24	12	17112718	2	8RV280	70.3	Alanine_2tms	AA	7.85987766714083
P4ID24	14	17120136	2	8RV068	50	Alanine_2tms	AA	5.93366399999999
P4ID23	8	18031432	1	8RV493	139.3	Alanine_2tms	AA	7.58360679109836
P4ID23	9	18032207	1	8RV026	41.7	Alanine_2tms	AA	6.62673613908875
P4ID23	12	18040633	2	8RV297	102	Alanine_2tms	AA	10.268953127451
P4ID23	20	18050227	2	8RV418	40.9	Alanine_2tms	AA	5.09831841075794
P4ID24	12	17112709	2	8RV092	60.3	Alanine_2tms	AA	13.502631840796
P4ID24	8	17111506	1	8RV006	58.8	Alanine_2tms	AA	5.11488945578231
P4ID24	3	17102527	1	8RV380	94.5	Alanine_2tms	AA	11.7076518518519
P4ID23	8	18031405	1	8RV064	85.5	Alanine_2tms	AA	14.2379089356725
P4ID23	13	18041136	2	8RV362	54.9	Alanine_2tms	AA	7.18205888888888
P4ID24	9	17111727	1	8RV208	124	Alanine_2tms	AA	9.67065967741933
P4ID24	20	18011838	2	8RV298	54.71428571	Alanine_2tms	AA	7.26696866897651
P4ID24	8	17111514	1	8RV068	156.7	Alanine_2tms	AA	6.31021761327379
P4ID24	10	17112209	1	8RV008	105.4	Alanine_2tms	AA	3.44724762808349
P4ID23	13	18041104	1	8RV096	96	Alanine_2tms	AA	5.06268644791665
P4ID24	19	17121432	2	8RV245	102	Alanine_2tms	AA	8.43339215686273
P4ID24	8	17111543	1	8RV422	50.7	Alanine_2tms	AA	7.79996252465485
P4ID23	6	18030613	1	8RV076	126.4	Alanine_2tms	AA	6.0274744541139
P4ID24	20	18011817	2	8RV197	79.2	Alanine_2tms	AA	5.80361363636363
P4ID23	8	18031407	1	8RV073	126.8	Alanine_2tms	AA	6.12498383280758
P4ID24	12	17112708	2	8RV403	86	Alanine_2tms	AA	14.6395569767442
P4ID24	4	17102731	1	8RV475	45	Alanine_2tms	AA	9.35489999999999
P4ID23	13	18041115	2	8RV179	97.3	Alanine_2tms	AA	7.57524500513875
P4ID23	19	18043019	2	8RV155	137.7	Alanine_2tms	AA	6.06933928830792
P4ID24	9	17111731	1	8RV277	84.5	Alanine_2tms	AA	8.00974556213015
P4ID24	6	17110728	1	8RV309	45.71428571	Alanine_2tms	AA	13.3348315637502
P4ID23	10	18032817	2	8RV280	73.8	Alanine_2tms	AA	7.43441525745259
P4ID23	16	18042030	2	8RV020	49.6	Alanine_2tms	AA	10.1406597379032
P4ID24	1	17101336	1	8RV409	51.8	Alanine_2tms	AA	11.1395444015444
P4ID23	1	18021428	1	8RV402	75.4	Alanine_2tms	AA	6.18239509283822
P4ID24	25	18020139	2	8RV297	60	Alanine_2tms	AA	10.7567616666666
P4ID24	4	17102726	1	8RV418	56.5	Alanine_2tms	AA	7.30813982300883
P4ID23	10	18032818	2	8RV106	109.5	Alanine_2tms	AA	9.87519936073063
P4ID24	9	17111714	1	8RV049	65.7	Alanine_2tms	AA	5.35624505327244
P4ID23	19	18043005	1	8RV170	174	Alanine_2tms	AA	7.66195742528736
P4ID24	12	17112722	2	8RV318	110	Alanine_2tms	AA	17.6037436363636
P4ID23	19	18043031	2	8RV059	10	Alanine_2tms	AA	23.6610806000001
P4ID24	24	18013017	2	8RV242	52.2	Alanine_2tms	AA	8.76361877394639
P4ID24	14	17120111	2	8RV439	142.1	Alanine_2tms	AA	11.4159507389162
P4ID24	6	17110731	1	8RV330	62	Alanine_2tms	AA	1.97140806451613
P4ID24	12	17112728	2	8RV200	134	Alanine_2tms	AA	7.61132388059702
P4ID24	19	17121407	2	8RV408	12	Alanine_2tms	AA	56.0694999999999
P4ID23	6	18030606	1	8RV024	132.2	Alanine_2tms	AA	7.70020611951589
P4ID23	20	18050218	2	8RV242	123.4	Alanine_2tms	AA	10.5062005186385
P4ID24	10	17112219	1	8RV081	117.4	Alanine_2tms	AA	6.41520442930154
P4ID24	22	18012405	2	8RV283	83.3	Alanine_2tms	AA	6.97643697478991
P4ID23	14	18041311	2	8RV168	111	Alanine_2tms	AA	3.85642154954955
P4ID23	6	18030635	1	8RV377	56.42857143	Alanine_2tms	AA	7.79239163524578
P4ID24	10	17112215	1	8RV057	80.9	Alanine_2tms	AA	4.86729789864029
P4ID23	17	18042531	2	8RV310	104.4	Alanine_2tms	AA	11.1305855172413
P4ID23	10	18032827	2	8RV318	74.5	Alanine_2tms	AA	11.3379862818792
P4ID23	10	18032836	2	8RV016	113	Alanine_2tms	AA	7.13177470796458
P4ID23	1	18021415	1	8RV161	147.1	Alanine_2tms	AA	6.96686812372534
[truncated: 36,815 more rows]
