# Supplementary material for: Parallel evolution of salinity tolerance in Arabidopsis thaliana accessions from Cape Verde Islands
Source: Sci Adv. 2025 Jul 11;11(28):eadq8210. doi: 10.1126/sciadv.adq8210 (PMC12248283; doi:10.1126/sciadv.adq8210)
Supplement: Supplementary file 2 — Tables S1 to S4 [file sciadv.adq8210_tables_s1_to_s4.zip › adq8210_table_s2.csv]

Metabolite	chr	marker	pos	lod	effect
a_Aminoadipate	1	c1_26993	122.80002	4.78103424720421	-0.254486876959753
Aconitate	1	c1_04176	17.900003	4.03300010783422	0.244342028041122
Aconitate	3	c3_02968	8.500003	4.06468403112813	0.254130392584109
alpha_Tocopherol	3	c3_04141	14.800004	3.52606435422461	0.222097692118492
Citramalate	5	c5_23116	96.500016	4.81035660163976	0.211416481287251
Citrate	1	c1_04176	17.900003	3.99282378832369	0.212077440066133
Citrate	3	c3_02968	8.500003	3.7311640549283	0.211119091220666
Erythritol	2	c2_15252	68.70001	7.03280654656474	0.154487347587929
Erythritol	4	c4_10609	51.30001	3.21522070672475	0.108723670219886
Fructose_6_P_meox	1	c1_02212	6.000001	3.70644308127216	0.211618548397912
Galactinol_1	2	c2_18753	86.900013	3.61820967872247	0.364863238588474
Galactonate	3	c3_04141	14.800004	3.81403463660212	0.202302741048395
gamma_Tocopherol	1	c1_23381	97.200017	10.4963683945971	-0.512620460410689
Gluconate	1	c1_04176	17.900003	3.68679400897994	0.235196676880217
Glucopyranose_2	1	c1_04176	17.900003	3.405715937686	0.200716956184459
Glucuronate_meox1	3	c3_09748	40.100008	15.1813717390347	-0.583839887718127
Linolenic.acid	3	c3_16677	68.600013	3.16289760191624	0.144148360676369
Lyxonate	5	c5_06820	28.600005	4.37065658474651	-0.230687220569788
Malate	3	c3_04141	14.800004	3.62689743504048	0.162049925924311
Maleate	1	c1_04176	17.900003	3.60996552656276	0.155917961710399
Maleate	3	c3_02968	8.500003	3.66799549767228	0.15582953149348
myo_Inositol	2	c2_13472	61.800009	5.32287578108165	0.261579627985199
myo_Inositol_1_P	1	c1_04176	17.900003	4.84608961407531	0.24946568246756
myo_Inositol_1_P	3	c3_02968	8.500003	4.34070485424128	0.23922174461499
Nicotinate	1	c1_26993	122.80002	4.14048993237301	-0.354592611723252
Nicotinate	5	c5_05319	22.800004	12.7870960416339	-0.541867925364131
Palmitoleate_2	5	c5_08563	35.400007	3.3147696699591	-0.0713214422717855
Phosphate	1	c1_04176	17.900003	3.32369200447222	0.248731844096889
Phosphate	3	c3_02968	8.500003	3.2870037033358	0.250097049368056
Phosphate	5	c5_23116	96.500016	3.54044819472485	0.263695904505417
Pipecolate	3	c3_18180	75.800014	4.07589426494787	0.325289395817398
Proline_2tms	2	c2_18753	86.900013	12.0153136370855	0.564933501171964
Ribose_5_P_1	5	c5_23116	96.500016	3.30827161121901	0.128873777764012
Ribulose_5_P_2	1	c1_02212	6.000001	3.22089565911129	0.178769661552304
Sedoheptulose_7_P	1	c1_02212	6.000001	3.26505766601187	0.257664898916078
Sinapinate_trans	2	c2_18753	86.900013	3.73819165270646	-0.204043234452091
Sinigrin	3	c3_16677	68.600013	3.17513490505524	0.151393188459155
Sinigrin	5	c5_08563	35.400007	2.96293454435381	-0.149228006905174
Sucrose	1	c1_23381	97.200017	7.33928644697254	-0.312150272437028
Threonine_3tms	4	c4_10609	51.30001	4.82018003850777	-0.173576879971891
U2746	3	c3_09748	40.100008	27.1243212195685	0.939974652120383
UGlucosinolatebreakdown140_5	3	c3_04141	14.800004	5.0367378076551	0.376888245172554
Urate	5	c5_17570	70.200011	7.49850632761477	-0.381805126298244
X2_Oxoglutarate	1	c1_04176	17.900003	3.96026152429869	0.231196190071157
