# Supplementary material for: Parallel evolution of salinity tolerance in Arabidopsis thaliana accessions from Cape Verde Islands
Source: Sci Adv. 2025 Jul 11;11(28):eadq8210. doi: 10.1126/sciadv.adq8210 (PMC12248283; doi:10.1126/sciadv.adq8210)
Supplement: Supplementary file 2 — Tables S1 to S4 [file sciadv.adq8210_tables_s1_to_s4.zip › adq8210_table_s3.tsv]

sample_alias	study	Region	grp1	sra_id	Latitude	Longitude	Y773H	G814D	V919fs
Ala-0	Iberian	Iberian	World	SAMN15544582	39.721	-6.892	0_0	0_0	0_0
AlnB-5	Iberian	Iberian	World	SAMN15544583	41.138	-0.249	0_0	0_0	0_0
And-0	Iberian	Iberian	World	SAMN15544584	38.09	-3.981	0_0	0_0	0_0
Bad-1	Iberian	Iberian	World	SAMN15544585	41.569	-7.555	0_0	0_0	0_0
Bdm-0	Iberian	Iberian	World	SAMN15544586	40.784	-3.991	0_0	0_0	0_0
Bon-61	Iberian	Iberian	World	SAMN15544587	36.877	-6.29	0_0	0_0	0_0
Brz-1	Iberian	Iberian	World	SAMN15544588	38.646	-4.328	0_0	0_0	0_0
Cai-3	Iberian	Iberian	World	SAMN15544589	40.868	-3.764	0_0	0_0	0_0
Can-0	Iberian	Iberian	World	SAMN15544590	39.388	-4.514	0_0	0_0	0_0
Cdb-25	Iberian	Iberian	World	SAMN15544591	39.325	-2.125	0_0	0_0	0_0
Cdr-0	Iberian	Iberian	World	SAMN15544592	42.601	-8.652	0_0	0_0	0_0
Cib-0	Iberian	Iberian	World	SAMN15544593	41.276	-6.328	0_0	0_0	0_0
Cta-1	Iberian	Iberian	World	SAMN15544594	41.717	-2.843	0_0	0_0	0_0
Cur-4	Iberian	Iberian	World	SAMN15544595	43.123	-8.093	0_0	0_0	0_0
Don-0	Iberian	Iberian	World	SAMN15544596	36.832	-6.36	0_0	0_0	0_0
F1-201	Cape Verde	F_MonteVelha	Fogo	SAMEA7018209	15.003857	-24.357342	1_1	0_0	0_0
F1-203	Cape Verde	F_MonteVelha	Fogo	SAMEA7018210	15.003857	-24.357342	1_1	0_0	0_0
F1-3	Cape Verde	F_MonteVelha	Fogo	SAMEA7018211	15.003857	-24.357342	1_1	0_0	0_0
F1-7	Cape Verde	F_MonteVelha	Fogo	SAMEA7018212	15.003857	-24.357342	1_1	0_0	0_0
F10-1-3	Cape Verde	F_Lava	Fogo	SAMEA7018213	14.923114	-24.336601	1_1	0_0	0_0
F10-1-4	Cape Verde	F_Lava	Fogo	SAMEA7018214	14.923114	-24.336601	1_1	0_0	0_0
F10-10-101	Cape Verde	F_Lava	Fogo	SAMEA7018215	14.9238	-24.3355	1_1	0_0	0_0
F10-10-102	Cape Verde	F_Lava	Fogo	SAMEA7018216	14.9238	-24.3355	1_1	0_0	0_0
F10-10-201	Cape Verde	F_Lava	Fogo	SAMEA7018217	14.9238	-24.3355	1_1	0_0	0_0
F10-10-202	Cape Verde	F_Lava	Fogo	SAMEA7018218	14.9238	-24.3355	1_1	0_0	0_0
F10-11-1	Cape Verde	F_Lava	Fogo	SAMEA7018219	14.923427	-24.336246	1_1	0_0	0_0
F10-11-2	Cape Verde	F_Lava	Fogo	SAMEA7018220	14.923427	-24.336246	1_1	0_0	0_0
F10-11-3	Cape Verde	F_Lava	Fogo	SAMEA7018221	14.923427	-24.336246	1_1	0_0	0_0
F10-12-1	Cape Verde	F_Lava	Fogo	SAMEA7018222	14.923299	-24.336369	1_1	0_0	0_0
F10-13-1	Cape Verde	F_Lava	Fogo	SAMEA7018223	14.923007	-24.335782	1_1	0_0	0_0
F10-13-2	Cape Verde	F_Lava	Fogo	SAMEA7018224	14.923007	-24.335782	1_1	0_0	0_0
F10-13-3	Cape Verde	F_Lava	Fogo	SAMEA7018225	14.923007	-24.335782	1_1	0_0	0_0
F10-13-4	Cape Verde	F_Lava	Fogo	SAMEA7018226	14.923007	-24.335782	1_1	0_0	0_0
F10-14-2	Cape Verde	F_Lava	Fogo	SAMEA7018227	14.923685	-24.336188	1_1	0_0	0_0
F10-15-2	Cape Verde	F_Lava	Fogo	SAMEA7018228	14.923749	-24.335682	1_1	0_0	0_0
F10-18-1	Cape Verde	F_Lava	Fogo	SAMEA7018229	14.923632	-24.336299	1_1	0_0	0_0
F10-18-3	Cape Verde	F_Lava	Fogo	SAMEA7018230	14.923632	-24.336299	1_1	0_0	0_0
F10-18-4	Cape Verde	F_Lava	Fogo	SAMEA7018231	14.923632	-24.336299	1_1	0_0	0_0
F10-19-1	Cape Verde	F_Lava	Fogo	SAMEA7018232	14.923104	-24.336713	1_1	0_0	0_0
F10-9-202	Cape Verde	F_Lava	Fogo	SAMEA7018233	14.923412	-24.336227	1_1	0_0	0_0
F11-10	Cape Verde	F_Inferno	Fogo	SAMEA7018234	15.01357	-24.40003	1_1	0_0	0_0
F11-4	Cape Verde	F_Inferno	Fogo	SAMEA7018235	15.01357	-24.40003	1_1	0_0	0_0
F11-6	Cape Verde	F_Inferno	Fogo	SAMEA7018236	15.01357	-24.40003	1_1	0_0	0_0
F12-102	Cape Verde	F_Inferno	Fogo	SAMEA7018237	15.007374	-24.3912	1_1	0_0	0_0
F12-103	Cape Verde	F_Inferno	Fogo	SAMEA7018238	15.007374	-24.3912	1_1	0_0	0_0
F12-104	Cape Verde	F_Inferno	Fogo	SAMEA7018239	15.007374	-24.3912	1_1	0_0	0_0
F12-107	Cape Verde	F_Inferno	Fogo	SAMEA7018240	15.007374	-24.3912	1_1	0_0	0_0
F12-109	Cape Verde	F_Inferno	Fogo	SAMEA7018241	15.007374	-24.3912	1_1	0_0	0_0
F12-110	Cape Verde	F_Inferno	Fogo	SAMEA7018242	15.007374	-24.3912	1_1	0_0	0_0
F12-111	Cape Verde	F_Inferno	Fogo	SAMEA7018243	15.007374	-24.3912	1_1	0_0	0_0
F12-112	Cape Verde	F_Inferno	Fogo	SAMEA7018244	15.007374	-24.3912	1_1	0_0	0_0
F12-115	Cape Verde	F_Inferno	Fogo	SAMEA7018245	15.007374	-24.3912	1_1	0_0	0_0
F12-116	Cape Verde	F_Inferno	Fogo	SAMEA7018246	15.007374	-24.3912	1_1	0_0	0_0
F12-117	Cape Verde	F_Inferno	Fogo	SAMEA7018247	15.007374	-24.3912	1_1	0_0	0_0
F12-118	Cape Verde	F_Inferno	Fogo	SAMEA7018248	15.007374	-24.3912	1_1	0_0	0_0
F12-119	Cape Verde	F_Inferno	Fogo	SAMEA7018249	15.007374	-24.3912	1_1	0_0	0_0
F12-121	Cape Verde	F_Inferno	Fogo	SAMEA7018250	15.007374	-24.3912	1_1	0_0	0_0
F12-201	Cape Verde	F_Inferno	Fogo	SAMEA7018251	15.007374	-24.3912	1_1	0_0	0_0
F12-301	Cape Verde	F_Inferno	Fogo	SAMEA7018252	15.007374	-24.3912	1_1	0_0	0_0
F13-10	Cape Verde	F_Inferno	Fogo	SAMEA7018253	15.006935	-24.39001	1_1	0_0	0_0
F13-11	Cape Verde	F_Inferno	Fogo	SAMEA7018254	15.006935	-24.39001	1_1	0_0	1_1
F13-3	Cape Verde	F_Inferno	Fogo	SAMEA7018255	15.006935	-24.39001	1_1	0_0	0_0
F13-301	Cape Verde	F_Inferno	Fogo	SAMEA7018256	15.006935	-24.39001	1_1	0_0	0_0
F13-302	Cape Verde	F_Inferno	Fogo	SAMEA7018257	15.006935	-24.39001	1_1	0_0	0_0
F13-303	Cape Verde	F_Inferno	Fogo	SAMEA7018258	15.006935	-24.39001	1_1	0_0	0_0
F13-4	Cape Verde	F_Inferno	Fogo	SAMEA7018259	15.006935	-24.39001	1_1	0_0	0_0
F13-5	Cape Verde	F_Inferno	Fogo	SAMEA7018260	15.006935	-24.39001	1_1	0_0	0_0
F13-6	Cape Verde	F_Inferno	Fogo	SAMEA7018261	15.006935	-24.39001	1_1	0_0	0_0
F13-7	Cape Verde	F_Inferno	Fogo	SAMEA7018262	15.006935	-24.39001	1_1	0_0	1_1
F13-8	Cape Verde	F_Inferno	Fogo	SAMEA7018263	15.006935	-24.39001	1_1	0_0	1_1
F13-T1-0217-209	Cape Verde	F_Inferno	Fogo	SAMEA7018264	15.006935	-24.39001	1_1	0_0	0_0
F13-T1-0217-210	Cape Verde	F_Inferno	Fogo	SAMEA7018265	15.006935	-24.39001	1_1	0_0	0_0
F13-T1-0217-221	Cape Verde	F_Inferno	Fogo	SAMEA7018266	15.006935	-24.39001	1_1	0_0	0_0
F13-T1-0217-223	Cape Verde	F_Inferno	Fogo	SAMEA7018267	15.006935	-24.39001	1_1	0_0	0_0
F13-T1-1115-12	Cape Verde	F_Inferno	Fogo	SAMEA7018268	15.006935	-24.39001	1_1	0_0	1_1
F13-T1-1115-14	Cape Verde	F_Inferno	Fogo	SAMEA7018269	15.006935	-24.39001	1_1	0_0	0_0
F13-T1-1115-26	Cape Verde	F_Inferno	Fogo	SAMEA7018270	15.006935	-24.39001	1_1	0_0	1_1
F13-T1-1115-7	Cape Verde	F_Inferno	Fogo	SAMEA7018271	15.006935	-24.39001	1_1	0_0	1_1
F14-1	Cape Verde	F_Inferno	Fogo	SAMEA7018272	15.01055556	-24.38611111	1_1	0_0	0_0
F14-2	Cape Verde	F_Inferno	Fogo	SAMEA7018273	15.01055556	-24.38611111	1_1	0_0	0_0
F14-3	Cape Verde	F_Inferno	Fogo	SAMEA7018274	15.01055556	-24.38611111	1_1	0_0	0_0
F15-1	Cape Verde	F_Inferno	Fogo	SAMEA7018275	15.011456	-24.382837	1_1	0_0	1_1
F15-2	Cape Verde	F_Inferno	Fogo	SAMEA7018276	15.011456	-24.382837	1_1	0_0	1_1
F15-3	Cape Verde	F_Inferno	Fogo	SAMEA7018277	15.011456	-24.382837	1_1	0_0	1_1
F15-4	Cape Verde	F_Inferno	Fogo	SAMEA7018278	15.011456	-24.382837	1_1	0_0	1_1
F16-1	Cape Verde	F_MonteVelha	Fogo	SAMEA7018279	14.996992	-24.350583	1_1	0_0	0_0
F16-11	Cape Verde	F_MonteVelha	Fogo	SAMEA7018280	14.996357	-24.355551	1_1	0_0	0_0
F16-12	Cape Verde	F_MonteVelha	Fogo	SAMEA7018281	14.992861	-24.368405	1_1	0_0	0_0
F16-13	Cape Verde	F_MonteVelha	Fogo	SAMEA7018282	14.992861	-24.368405	1_1	0_0	0_0
F16-14	Cape Verde	F_MonteVelha	Fogo	SAMEA7018283	14.99354	-24.365384	1_1	0_0	0_0
F16-15	Cape Verde	F_MonteVelha	Fogo	SAMEA7018284	14.99354	-24.365384	1_1	0_0	0_0
F16-16	Cape Verde	F_MonteVelha	Fogo	SAMEA7018285	14.99354	-24.365384	1_1	0_0	0_0
F16-23	Cape Verde	F_MonteVelha	Fogo	SAMEA7018286	14.995737	-24.357353	1_1	0_0	0_0
F16-24	Cape Verde	F_MonteVelha	Fogo	SAMEA7018287	14.996368	-24.355862	1_1	0_0	0_0
F16-25	Cape Verde	F_MonteVelha	Fogo	SAMEA7018288	14.996856	-24.352847	1_1	0_0	0_0
F16-3	Cape Verde	F_MonteVelha	Fogo	SAMEA7018289	14.996992	-24.350583	1_1	0_0	0_0
F16-5	Cape Verde	F_MonteVelha	Fogo	SAMEA7018290	14.996992	-24.350583	1_1	0_0	0_0
F16-6	Cape Verde	F_MonteVelha	Fogo	SAMEA7018291	14.996992	-24.350583	1_1	0_0	0_0
F16-7	Cape Verde	F_MonteVelha	Fogo	SAMEA7018292	14.996357	-24.355551	1_1	0_0	0_0
F2-301	Cape Verde	F_MonteVelha	Fogo	SAMEA7018293	15.004739	-24.354798	1_1	0_0	0_0
F2-4	Cape Verde	F_MonteVelha	Fogo	SAMEA7018295	15.004739	-24.354798	1_1	0_0	0_0
F2-5	Cape Verde	F_MonteVelha	Fogo	SAMEA7018296	15.004739	-24.354798	1_1	0_0	0_0
F2-6	Cape Verde	F_MonteVelha	Fogo	SAMEA7018297	15.004739	-24.354798	1_1	0_0	0_0
F2-SS1	Cape Verde	F_MonteVelha	Fogo	SAMEA7018298	15.004739	-24.354798	1_1	0_0	0_0
F3-1	Cape Verde	F_MonteVelha	Fogo	SAMEA7018299	14.999722	-24.346445	1_1	0_0	0_0
F3-2	Cape Verde	F_MonteVelha	Fogo	SAMEA7018301	14.999722	-24.346445	1_1	0_0	0_0
F3-3	Cape Verde	F_MonteVelha	Fogo	SAMEA7018302	14.999722	-24.346445	1_1	0_0	0_0
F3-SS2	Cape Verde	F_MonteVelha	Fogo	SAMEA7018303	14.999722	-24.346445	1_1	0_0	0_0
F3-T1-1115-12	Cape Verde	F_MonteVelha	Fogo	SAMEA7018304	14.999722	-24.346445	1_1	0_0	0_0
F3-T1-1115-2	Cape Verde	F_MonteVelha	Fogo	SAMEA7018305	14.999722	-24.346445	1_1	0_0	0_0
F3-T1-1115-20	Cape Verde	F_MonteVelha	Fogo	SAMEA7018306	14.999722	-24.346445	1_1	0_0	0_0
F3-T1-1115-28	Cape Verde	F_MonteVelha	Fogo	SAMEA7018307	14.999722	-24.346445	1_1	0_0	0_0
F3-T1-1115-3	Cape Verde	F_MonteVelha	Fogo	SAMEA7018308	14.999722	-24.346445	1_1	0_0	0_0
F3-T2-1115-13	Cape Verde	F_MonteVelha	Fogo	SAMEA7018309	14.999722	-24.346445	1_1	0_0	0_0
F3-T2-1115-8	Cape Verde	F_MonteVelha	Fogo	SAMEA7018310	14.999722	-24.346445	1_1	0_0	0_0
F4-101	Cape Verde	F_MonteVelha	Fogo	SAMEA7018311	14.996121	-24.34792	1_1	0_0	0_0
F4-102	Cape Verde	F_MonteVelha	Fogo	SAMEA7018312	14.996121	-24.34792	1_1	0_0	0_0
F4-103	Cape Verde	F_MonteVelha	Fogo	SAMEA7018313	14.996121	-24.34792	1_1	0_0	0_0
F4-104	Cape Verde	F_MonteVelha	Fogo	SAMEA7018314	14.996121	-24.34792	1_1	0_0	0_0
F4-105	Cape Verde	F_MonteVelha	Fogo	SAMEA7018315	14.996121	-24.34792	1_1	0_0	0_0
F4-106	Cape Verde	F_MonteVelha	Fogo	SAMEA7018316	14.996121	-24.34792	1_1	0_0	0_0
F4-12	Cape Verde	F_MonteVelha	Fogo	SAMEA7018317	14.996121	-24.34792	1_1	0_0	0_0
F4-13	Cape Verde	F_MonteVelha	Fogo	SAMEA7018318	14.996121	-24.34792	1_1	0_0	0_0
F4-2	Cape Verde	F_MonteVelha	Fogo	SAMEA7018319	14.996121	-24.34792	1_1	0_0	0_0
F4-4	Cape Verde	F_MonteVelha	Fogo	SAMEA7018320	14.996121	-24.34792	1_1	0_0	0_0
F4B-16	Cape Verde	F_MonteVelha	Fogo	SAMEA7018321	14.996024	-24.349355	1_1	0_0	0_0
F4B-17	Cape Verde	F_MonteVelha	Fogo	SAMEA7018322	14.996024	-24.349355	1_1	0_0	0_0
F5-1	Cape Verde	F_MonteVelha	Fogo	SAMEA7018323	14.998298	-24.344921	1_1	0_0	0_0
F5-3	Cape Verde	F_MonteVelha	Fogo	SAMEA7018324	14.998298	-24.344921	1_1	0_0	0_0
F5-7-3	Cape Verde	F_MonteVelha	Fogo	SAMEA7018325	14.998298	-24.344921	1_1	0_0	0_0
F5-7-4	Cape Verde	F_MonteVelha	Fogo	SAMEA7018326	14.998298	-24.344921	1_1	0_0	0_0
F5-7S1	Cape Verde	F_MonteVelha	Fogo	SAMEA7018327	14.998298	-24.344921	1_1	0_0	0_0
F5-8	Cape Verde	F_MonteVelha	Fogo	SAMEA7018328	14.998298	-24.344921	1_1	0_0	0_0
F5-SS1	Cape Verde	F_MonteVelha	Fogo	SAMEA7018329	14.998298	-24.344921	1_1	0_0	0_0
F5-T1-1115-10	Cape Verde	F_MonteVelha	Fogo	SAMEA7018330	14.998298	-24.344921	1_1	0_0	0_0
F5-T1-1115-25	Cape Verde	F_MonteVelha	Fogo	SAMEA7018331	14.998298	-24.344921	1_1	0_0	0_0
F5-T1-1115-55	Cape Verde	F_MonteVelha	Fogo	SAMEA7018332	14.998298	-24.344921	1_1	0_0	0_0
F7-11T	Cape Verde	F_MonteVelha	Fogo	SAMEA7018333	14.995918	-24.345154	1_1	0_0	0_0
F7-19b	Cape Verde	F_MonteVelha	Fogo	SAMEA7018334	14.995918	-24.345154	1_1	0_0	0_0
F7-4b	Cape Verde	F_MonteVelha	Fogo	SAMEA7018335	14.995918	-24.345154	1_1	0_0	0_0
F7-6T	Cape Verde	F_MonteVelha	Fogo	SAMEA7018336	14.995918	-24.345154	1_1	0_0	0_0
F7-7B	Cape Verde	F_MonteVelha	Fogo	SAMEA7018337	14.995918	-24.345154	1_1	0_0	0_0
F7-B12	Cape Verde	F_MonteVelha	Fogo	SAMEA7018338	14.995918	-24.345154	1_1	0_0	0_0
F7-B2	Cape Verde	F_MonteVelha	Fogo	SAMEA7018339	14.995918	-24.345154	1_1	0_0	0_0
F7-B8	Cape Verde	F_MonteVelha	Fogo	SAMEA7018340	14.995918	-24.345154	1_1	0_0	0_0
F7-R3	Cape Verde	F_MonteVelha	Fogo	SAMEA7018341	14.995918	-24.345154	1_1	0_0	0_0
F7-S1	Cape Verde	F_MonteVelha	Fogo	SAMEA7018342	14.995918	-24.345154	1_1	0_0	0_0
F7-S10	Cape Verde	F_MonteVelha	Fogo	SAMEA7018343	14.995918	-24.345154	1_1	0_0	0_0
F7-S4	Cape Verde	F_MonteVelha	Fogo	SAMEA7018344	14.995918	-24.345154	1_1	0_0	0_0
F7-T14	Cape Verde	F_MonteVelha	Fogo	SAMEA7018345	14.995918	-24.345154	1_1	0_0	0_0
F7-T5	Cape Verde	F_MonteVelha	Fogo	SAMEA7018346	14.995918	-24.345154	1_1	0_0	0_0
F8-2	Cape Verde	F_MonteVelha	Fogo	SAMEA7018347	15.00222222	-24.34416667	1_1	0_0	0_0
F8-301	Cape Verde	F_MonteVelha	Fogo	SAMEA7018348	15.00222222	-24.34416667	1_1	0_0	0_0
F8-302	Cape Verde	F_MonteVelha	Fogo	SAMEA7018349	15.00222222	-24.34416667	1_1	0_0	0_0
F8-5	Cape Verde	F_MonteVelha	Fogo	SAMEA7018350	15.00222222	-24.34416667	1_1	0_0	0_0
F8-6	Cape Verde	F_MonteVelha	Fogo	SAMEA7018351	15.00222222	-24.34416667	1_1	0_0	0_0
F8-7	Cape Verde	F_MonteVelha	Fogo	SAMEA7018352	15.00222222	-24.34416667	1_1	0_0	0_0
F8B-1	Cape Verde	F_MonteVelha	Fogo	SAMEA7018353	15.00222222	-24.34416667	1_1	0_0	0_0
F9-2	Cape Verde	F_MonteVelha	Fogo	SAMEA7018354	15.0075	-24.36444444	1_1	0_0	0_0
F9-3	Cape Verde	F_MonteVelha	Fogo	SAMEA7018355	15.0075	-24.36444444	1_1	0_0	0_0
Fei-0	Iberian	Iberian	World	SAMN15544597	40.923	-8.542	0_0	0_0	0_0
Fof-1	Iberian	Iberian	World	SAMN15544598	40.997	-1.118	0_0	0_0	0_0
Fot-1	Iberian	Iberian	World	SAMN15544599	38.77	-4.52	0_0	0_0	0_0
Frg-1	Iberian	Iberian	World	SAMN15544600	40.674	0.51	0_0	0_0	0_0
Gdm-8	Iberian	Iberian	World	SAMN15544601	41.846	-5.783	0_0	0_0	0_0
Grs-0	Iberian	Iberian	World	SAMN15544602	43.238	-6.849	0_0	0_0	0_0
Hee-0	Iberian	Iberian	World	SAMN15544603	39.305	-3.427	0_0	0_0	0_0
JalC-3	Iberian	Iberian	World	SAMN15544604	39.229	-1.145	0_0	0_0	0_0
Las-0	Iberian	Iberian	World	SAMN15544605	40.568	-4.153	0_0	0_0	0_0
Lbe-4	Iberian	Iberian	World	SAMN15544606	40.601	-3.93	0_0	0_0	0_0
Lhi-4	Iberian	Iberian	World	SAMN15544607	41.073	-3.459	0_0	0_0	0_0
Liz-0	Iberian	Iberian	World	SAMN15544608	43.1	-2.034	0_0	0_0	0_0
Lor-0	Iberian	Iberian	World	SAMN15544609	38.86	-0.263	0_0	0_0	0_0
Lta-0	Iberian	Iberian	World	SAMN15544610	43.38	-4.44	0_0	0_0	0_0
Mag-0	Iberian	Iberian	World	SAMN15544611	40.624	-7.753	0_0	0_0	0_0
Mal-0	Iberian	Iberian	World	SAMN15544612	40.841	-3.287	0_0	0_0	0_0
Mdc-0	Iberian	Iberian	World	SAMN15544613	38.874	-3.53	0_0	0_0	0_0
MedB-0	Iberian	Iberian	World	SAMN15544614	42.455	-6.766	0_0	0_0	0_0
Mor-0	Iberian	Iberian	World	SAMN15544615	40.87	-6.073	0_0	0_0	0_0
Moz-0	Iberian	Iberian	World	SAMN15544616	41.913	0.171	0_0	0_0	0_0
Mra-7	Iberian	Iberian	World	SAMN15544617	39.67	-3.636	0_0	0_0	0_0
Nat-8	Iberian	Iberian	World	SAMN15544618	39.574	-4.763	0_0	0_0	0_0
Nav-1	Iberian	Iberian	World	SAMN15544619	40.418	-4.647	0_0	0_0	0_0
Ndr-3	Iberian	Iberian	World	SAMN15544620	41.611	-4.006	0_0	0_0	0_0
Ola-0	Iberian	Iberian	World	SAMN15544621	43.049	-2.63	0_0	0_0	0_0
Oso-0	Iberian	Iberian	World	SAMN15544622	42.443	-4.361	0_0	0_0	0_0
Ped-0	Iberian	Iberian	World	SAMN15544623	40.738	-3.898	0_0	0_0	0_0
Pol-1	Iberian	Iberian	World	SAMN15544624	39.816	-4.251	0_0	0_0	0_0
Pto-0	Iberian	Iberian	World	SAMN15544625	40.1	0.01	0_0	0_0	0_0
Pub-0	Iberian	Iberian	World	SAMN15544626	42.057	-6.633	0_0	0_0	0_0
Puv-0	Iberian	Iberian	World	SAMN15544627	43.565	-6.645	0_0	0_0	0_0
Rdc-0	Iberian	Iberian	World	SAMN15544628	40.452	-4.287	0_0	0_0	0_0
Rob-1	Iberian	Iberian	World	SAMN15544629	39.583	-4.851	0_0	0_0	0_0
S1-1	Cape Verde	S_Fig	Santo Antao	SAMEA7018356	17.103658	-25.040916	1_1	0_0	0_0
S1-100	Cape Verde	S_Fig	Santo Antao	SAMEA7018357	17.103658	-25.040916	1_1	0_0	0_0
S1-3	Cape Verde	S_Fig	Santo Antao	SAMEA7018358	17.103658	-25.040916	1_1	0_0	0_0
S1-5	Cape Verde	S_Fig	Santo Antao	SAMEA7018359	17.103658	-25.040916	1_1	0_0	0_0
S1-501	Cape Verde	S_Fig	Santo Antao	SAMEA7018360	17.103658	-25.040916	1_1	0_0	0_0
S1-502	Cape Verde	S_Fig	Santo Antao	SAMEA7018361	17.103658	-25.040916	1_1	0_0	0_0
S1-504	Cape Verde	S_Fig	Santo Antao	SAMEA7018362	17.103658	-25.040916	1_1	0_0	0_0
S10-100	Cape Verde	S_Pico	Santo Antao	SAMEA7018363	17.106096	-25.027166	1_1	1_1	0_0
S10-101	Cape Verde	S_Pico	Santo Antao	SAMEA7018364	17.106096	-25.027166	1_1	1_1	0_0
S10-102	Cape Verde	S_Pico	Santo Antao	SAMEA7018365	17.106096	-25.027166	1_1	1_1	0_0
S10-105	Cape Verde	S_Pico	Santo Antao	SAMEA7018366	17.106096	-25.027166	1_1	1_1	0_0
S10-12	Cape Verde	S_Pico	Santo Antao	SAMEA7018367	17.106096	-25.027166	1_1	1_1	0_0
S10-16	Cape Verde	S_Pico	Santo Antao	SAMEA7018368	17.106096	-25.027166	1_1	1_1	0_0
S10-29	Cape Verde	S_Pico	Santo Antao	SAMEA7018369	17.106096	-25.027166	1_1	1_1	0_0
S10-5	Cape Verde	S_Pico	Santo Antao	SAMEA7018370	17.106096	-25.027166	1_1	1_1	0_0
S10-open-2	Cape Verde	S_Pico	Santo Antao	SAMEA7018371	17.106096	-25.027166	1_1	1_1	0_0
S10-open-4	Cape Verde	S_Pico	Santo Antao	SAMEA7018372	17.106096	-25.027166	1_1	1_1	0_0
S10-open3	Cape Verde	S_Pico	Santo Antao	SAMEA7018373	17.106096	-25.027166	1_1	1_1	0_0
S11-100	Cape Verde	S_Espong	Santo Antao	SAMEA7018374	17.114951	-25.076404	1_1	0_1	0_0
S11-101	Cape Verde	S_Espong	Santo Antao	SAMEA7018375	17.114951	-25.076404	1_1	0_0	0_0
S11-102	Cape Verde	S_Espong	Santo Antao	SAMEA7018376	17.114951	-25.076404	1_1	1_1	0_0
S11-103	Cape Verde	S_Espong	Santo Antao	SAMEA7018377	17.114951	-25.076404	1_1	1_1	0_0
S11-105	Cape Verde	S_Espong	Santo Antao	SAMEA7018378	17.114951	-25.076404	1_1	0_0	0_0
S11-14	Cape Verde	S_Espong	Santo Antao	SAMEA7018379	17.114951	-25.076404	1_1	0_0	0_0
S11-19	Cape Verde	S_Espong	Santo Antao	SAMEA7018380	17.114951	-25.076404	1_1	1_1	0_0
S11-20	Cape Verde	S_Espong	Santo Antao	SAMEA7018381	17.114951	-25.076404	1_1	0_0	0_0
S11-28	Cape Verde	S_Espong	Santo Antao	SAMEA7018382	17.114951	-25.076404	1_1	1_1	0_0
S11-33	Cape Verde	S_Espong	Santo Antao	SAMEA7018383	17.114951	-25.076404	1_1	1_1	0_0
S11-35	Cape Verde	S_Espong	Santo Antao	SAMEA7018384	17.114951	-25.076404	1_1	0_0	0_0
S11-36	Cape Verde	S_Espong	Santo Antao	SAMEA7018385	17.114951	-25.076404	1_1	0_0	0_0
S11-38	Cape Verde	S_Espong	Santo Antao	SAMEA7018386	17.114951	-25.076404	1_1	0_0	0_0
S11-41	Cape Verde	S_Espong	Santo Antao	SAMEA7018387	17.114951	-25.076404	1_1	0_0	0_0
S11-45	Cape Verde	S_Espong	Santo Antao	SAMEA7018388	17.114951	-25.076404	1_1	0_0	0_0
S11-48	Cape Verde	S_Espong	Santo Antao	SAMEA7018389	17.114951	-25.076404	1_1	0_0	0_0
S11-54	Cape Verde	S_Espong	Santo Antao	SAMEA7018390	17.114951	-25.076404	1_1	1_1	0_0
S11-57	Cape Verde	S_Espong	Santo Antao	SAMEA7018391	17.114951	-25.076404	1_1	0_0	0_0
S11-60	Cape Verde	S_Espong	Santo Antao	SAMEA7018392	17.114951	-25.076404	1_1	0_0	0_0
S11-61	Cape Verde	S_Espong	Santo Antao	SAMEA7018393	17.114951	-25.076404	1_1	0_0	0_0
S11-62	Cape Verde	S_Espong	Santo Antao	SAMEA7018394	17.114951	-25.076404	1_1	0_0	0_0
S11-63	Cape Verde	S_Espong	Santo Antao	SAMEA7018395	17.114951	-25.076404	1_1	1_1	0_0
S11-9	Cape Verde	S_Espong	Santo Antao	SAMEA7018396	17.114951	-25.076404	1_1	0_0	0_0
S11-R2-T2-15-233	Cape Verde	S_Espong	Santo Antao	SAMEA7018397	17.114951	-25.076404	1_1	1_1	0_0
S15-1	Cape Verde	S_Espong	Santo Antao	SAMEA7018398	17.1104	-25.085457	1_1	0_0	0_0
S15-13	Cape Verde	S_Espong	Santo Antao	SAMEA7018399	17.1104	-25.085457	1_1	0_0	0_0
S15-14	Cape Verde	S_Espong	Santo Antao	SAMEA7018400	17.1104	-25.085457	1_1	0_0	0_0
S15-15	Cape Verde	S_Espong	Santo Antao	SAMEA7018401	17.1104	-25.085457	1_1	1_1	0_0
S15-2	Cape Verde	S_Espong	Santo Antao	SAMEA7018402	17.1104	-25.085457	1_1	0_0	0_0
S15-3	Cape Verde	S_Espong	Santo Antao	SAMEA7018403	17.1104	-25.085457	1_1	0_0	0_0
S15-5	Cape Verde	S_Espong	Santo Antao	SAMEA7018404	17.1104	-25.085457	1_1	1_1	0_0
S15-6	Cape Verde	S_Espong	Santo Antao	SAMEA7018405	17.1104	-25.085457	1_1	1_1	0_0
S15-7	Cape Verde	S_Espong	Santo Antao	SAMEA7018406	17.1104	-25.085457	1_1	0_0	0_0
S15-8	Cape Verde	S_Espong	Santo Antao	SAMEA7018407	17.1104	-25.085457	1_1	0_0	0_0
S15-T1-15-11	Cape Verde	S_Espong	Santo Antao	SAMEA7018408	17.1104	-25.085457	1_1	0_0	0_0
S15-T1-15-25	Cape Verde	S_Espong	Santo Antao	SAMEA7018409	17.1104	-25.085457	1_1	0_0	0_0
S15-T1-15-31	Cape Verde	S_Espong	Santo Antao	SAMEA7018410	17.1104	-25.085457	1_1	0_0	0_0
S15-T1-15-4	Cape Verde	S_Espong	Santo Antao	SAMEA7018411	17.1104	-25.085457	1_1	0_0	0_0
S15-T2-15-1	Cape Verde	S_Espong	Santo Antao	SAMEA7018412	17.1104	-25.085457	1_1	1_1	0_0
S15-T2-15-13	Cape Verde	S_Espong	Santo Antao	SAMEA7018413	17.1104	-25.085457	1_1	1_1	0_0
S15-T2-15-21	Cape Verde	S_Espong	Santo Antao	SAMEA7018414	17.1104	-25.085457	1_1	1_1	0_0
S15-T2-15-31	Cape Verde	S_Espong	Santo Antao	SAMEA7018415	17.1104	-25.085457	1_1	0_0	0_0
S15-T2-15-41	Cape Verde	S_Espong	Santo Antao	SAMEA7018416	17.1104	-25.085457	1_1	1_1	0_0
S15-T3-15-10	Cape Verde	S_Espong	Santo Antao	SAMEA7018417	17.1104	-25.085457	1_1	1_1	0_0
S15-T3-15-2	Cape Verde	S_Espong	Santo Antao	SAMEA7018418	17.1104	-25.085457	1_1	0_0	0_0
S15-T3-15-27	Cape Verde	S_Espong	Santo Antao	SAMEA7018419	17.1104	-25.085457	1_1	1_1	0_0
S16-2	Cape Verde	S_Espong	Santo Antao	SAMEA7018420	17.10832	-25.081029	1_1	1_1	0_0
S16-3	Cape Verde	S_Espong	Santo Antao	SAMEA7018421	17.10832	-25.081029	1_1	1_1	0_0
S16-5	Cape Verde	S_Espong	Santo Antao	SAMEA7018422	17.10832	-25.081029	1_1	1_1	0_0
S16-7	Cape Verde	S_Espong	Santo Antao	SAMEA7018423	17.10832	-25.081029	1_1	0_0	0_0
S16-8	Cape Verde	S_Espong	Santo Antao	SAMEA7018424	17.10832	-25.081029	1_1	1_1	0_0
S16-L-15-4	Cape Verde	S_Espong	Santo Antao	SAMEA7018425	17.10832	-25.081029	1_1	1_1	0_0
S16-T1-15-11	Cape Verde	S_Espong	Santo Antao	SAMEA7018426	17.10832	-25.081029	1_1	1_1	0_0
S16-T1-15-37	Cape Verde	S_Espong	Santo Antao	SAMEA7018427	17.10832	-25.081029	1_1	1_1	0_0
S16-T1-15-47	Cape Verde	S_Espong	Santo Antao	SAMEA7018428	17.10832	-25.081029	1_1	1_1	0_0
S16-T1-15-59	Cape Verde	S_Espong	Santo Antao	SAMEA7018429	17.10832	-25.081029	1_1	0_0	0_0
S16-T1-15-6	Cape Verde	S_Espong	Santo Antao	SAMEA7018430	17.10832	-25.081029	1_1	1_1	0_0
S16-T2-15-1	Cape Verde	S_Espong	Santo Antao	SAMEA7018431	17.10832	-25.081029	1_1	1_1	0_0
S17-1	Cape Verde	S_Espong	Santo Antao	SAMEA7018432	17.10679	-25.07904	1_1	1_1	0_0
S17-2	Cape Verde	S_Espong	Santo Antao	SAMEA7018433	17.10679	-25.07904	1_1	1_1	0_0
S18-1	Cape Verde	S_Espong	Santo Antao	SAMEA7018434	17.115413	-25.080921	1_1	0_0	0_0
S18-2	Cape Verde	S_Espong	Santo Antao	SAMEA7018435	17.115413	-25.080921	1_1	0_0	0_0
S18-3	Cape Verde	S_Espong	Santo Antao	SAMEA7018436	17.115413	-25.080921	1_1	0_0	0_0
S18-4	Cape Verde	S_Espong	Santo Antao	SAMEA7018437	17.115413	-25.080921	1_1	0_0	0_0
S18-5	Cape Verde	S_Espong	Santo Antao	SAMEA7018438	17.115413	-25.080921	1_1	1_1	0_0
S19-1	Cape Verde	S_Espong	Santo Antao	SAMEA7018439	17.105812	-25.088226	1_1	1_1	0_0
S19-2	Cape Verde	S_Espong	Santo Antao	SAMEA7018440	17.105812	-25.088226	1_1	1_1	0_0
S19-T2-15-13	Cape Verde	S_Espong	Santo Antao	SAMEA7018441	17.105812	-25.088226	1_1	1_1	0_0
S19-T2-15-8	Cape Verde	S_Espong	Santo Antao	SAMEA7018442	17.105812	-25.088226	1_1	0_0	0_0
S20-13	Cape Verde	S_Cova	Santo Antao	SAMEA7018443	17.104142	-25.060743	1_1	0_0	0_0
S20-201	Cape Verde	S_Cova	Santo Antao	SAMEA7018444	17.104142	-25.060743	1_1	0_0	0_0
S20-203	Cape Verde	S_Cova	Santo Antao	SAMEA7018445	17.104142	-25.060743	1_1	0_0	0_0
S20-204	Cape Verde	S_Cova	Santo Antao	SAMEA7018446	17.104142	-25.060743	1_1	0_0	0_0
S20-205	Cape Verde	S_Cova	Santo Antao	SAMEA7018447	17.104142	-25.060743	1_1	0_0	0_0
S20-206	Cape Verde	S_Cova	Santo Antao	SAMEA7018448	17.104142	-25.060743	1_1	0_0	0_0
S20-207	Cape Verde	S_Cova	Santo Antao	SAMEA7018449	17.104142	-25.060743	1_1	0_0	0_0
S20-208	Cape Verde	S_Cova	Santo Antao	SAMEA7018450	17.104142	-25.060743	1_1	0_0	0_0
S20-209	Cape Verde	S_Cova	Santo Antao	SAMEA7018451	17.104142	-25.060743	1_1	0_0	0_0
S20-210	Cape Verde	S_Cova	Santo Antao	SAMEA7018452	17.104142	-25.060743	1_1	0_0	0_0
S20-7	Cape Verde	S_Cova	Santo Antao	SAMEA7018453	17.104142	-25.060743	1_1	0_0	0_0
S20-9	Cape Verde	S_Cova	Santo Antao	SAMEA7018454	17.104142	-25.060743	1_1	0_0	0_0
S21-1	Cape Verde	S_Pico	Santo Antao	SAMEA7018455	17.10608	-25.02426	1_1	1_1	0_0
S21-10	Cape Verde	S_Pico	Santo Antao	SAMEA7018456	17.10608	-25.02426	1_1	1_1	0_0
S21-8	Cape Verde	S_Pico	Santo Antao	SAMEA7018457	17.10608	-25.02426	1_1	0_0	0_0
S21-9	Cape Verde	S_Pico	Santo Antao	SAMEA7018458	17.10608	-25.02426	1_1	1_1	0_0
S23-101	Cape Verde	S_Espong	Santo Antao	SAMEA7018459	17.105516	-25.077707	1_1	0_0	0_0
S23-105	Cape Verde	S_Espong	Santo Antao	SAMEA7018460	17.105516	-25.077707	1_1	0_0	0_0
S23-4	Cape Verde	S_Espong	Santo Antao	SAMEA7018461	17.105516	-25.077707	1_1	0_0	0_0
S24-1-1	Cape Verde	S_Espong	Santo Antao	SAMEA7018462	17.105766	-25.076925	1_1	0_0	0_0
S24-1-102	Cape Verde	S_Espong	Santo Antao	SAMEA7018463	17.105766	-25.076925	1_1	0_0	0_0
S24-1-103	Cape Verde	S_Espong	Santo Antao	SAMEA7018464	17.105766	-25.076925	1_1	0_0	0_0
S24-3-2	Cape Verde	S_Espong	Santo Antao	SAMEA7018465	17.104806	-25.075684	1_1	0_0	0_0
S25-1	Cape Verde	S_Espong	Santo Antao	SAMEA7018466	17.107313	-25.082728	1_1	1_1	0_0
S25-3	Cape Verde	S_Espong	Santo Antao	SAMEA7018467	17.107313	-25.082728	1_1	1_1	0_0
S25-5	Cape Verde	S_Espong	Santo Antao	SAMEA7018468	17.107313	-25.082728	1_1	1_1	0_0
S26-3	Cape Verde	S_Pico	Santo Antao	SAMEA7018469	17.09996	-25.030709	1_1	1_1	0_0
S26-4	Cape Verde	S_Pico	Santo Antao	SAMEA7018470	17.09996	-25.030709	1_1	1_1	0_0
S26-6	Cape Verde	S_Pico	Santo Antao	SAMEA7018471	17.09996	-25.030709	1_1	1_1	0_0
S26-7	Cape Verde	S_Pico	Santo Antao	SAMEA7018472	17.09996	-25.030709	1_1	1_1	0_0
S26-8	Cape Verde	S_Pico	Santo Antao	SAMEA7018473	17.09996	-25.030709	1_1	1_1	0_0
S27-202	Cape Verde	S_Pico	Santo Antao	SAMEA7018474	17.098903	-25.028921	1_1	1_1	0_0
S27-203	Cape Verde	S_Pico	Santo Antao	SAMEA7018475	17.098903	-25.028921	1_1	1_1	0_0
S27-204	Cape Verde	S_Pico	Santo Antao	SAMEA7018476	17.098903	-25.028921	1_1	1_1	0_0
S27-205	Cape Verde	S_Pico	Santo Antao	SAMEA7018477	17.098903	-25.028921	1_1	1_1	0_0
S28-1	Cape Verde	S_Pico	Santo Antao	SAMEA7018478	17.102631	-25.025188	1_1	1_1	0_0
S28-201	Cape Verde	S_Pico	Santo Antao	SAMEA7018479	17.102631	-25.025188	1_1	1_1	0_0
S28-202	Cape Verde	S_Pico	Santo Antao	SAMEA7018480	17.102631	-25.025188	1_1	1_1	0_0
S28-203	Cape Verde	S_Pico	Santo Antao	SAMEA7018481	17.102631	-25.025188	1_1	1_1	0_0
S28-3	Cape Verde	S_Pico	Santo Antao	SAMEA7018482	17.102631	-25.025188	1_1	1_1	0_0
S28-4	Cape Verde	S_Pico	Santo Antao	SAMEA7018483	17.102631	-25.025188	1_1	1_1	0_0
S28-5	Cape Verde	S_Pico	Santo Antao	SAMEA7018484	17.102631	-25.025188	1_1	1_1	0_0
S29-1-1	Cape Verde	S_Pico	Santo Antao	SAMEA7018485	17.095911	-25.020324	1_1	1_1	0_0
S29-1-4	Cape Verde	S_Pico	Santo Antao	SAMEA7018486	17.095911	-25.020324	1_1	1_1	0_0
S29-2-1	Cape Verde	S_Pico	Santo Antao	SAMEA7018487	17.095911	-25.020324	1_1	1_1	0_0
S29-2-4	Cape Verde	S_Pico	Santo Antao	SAMEA7018488	17.095911	-25.020324	1_1	1_1	0_0
S29-3-2	Cape Verde	S_Pico	Santo Antao	SAMEA7018489	17.095911	-25.020324	1_1	1_1	0_0
S29-4-3	Cape Verde	S_Pico	Santo Antao	SAMEA7018490	17.095911	-25.020324	1_1	1_1	0_0
S29-5-1	Cape Verde	S_Pico	Santo Antao	SAMEA7018491	17.095911	-25.020324	1_1	1_1	0_0
S29-5-4	Cape Verde	S_Pico	Santo Antao	SAMEA7018492	17.095911	-25.020324	1_1	1_1	0_0
S3-1	Cape Verde	S_Espong	Santo Antao	SAMEA7018493	17.117924	-25.064251	1_1	1_1	0_0
S3-100	Cape Verde	S_Espong	Santo Antao	SAMEA7018494	17.117924	-25.064251	1_1	1_1	0_0
S3-11	Cape Verde	S_Espong	Santo Antao	SAMEA7018495	17.117924	-25.064251	1_1	1_1	0_0
S3-12	Cape Verde	S_Espong	Santo Antao	SAMEA7018496	17.117924	-25.064251	1_1	1_1	0_0
S3-2	Cape Verde	S_Espong	Santo Antao	SAMEA7018497	17.117924	-25.064251	1_1	1_1	0_0
S3-3	Cape Verde	S_Espong	Santo Antao	SAMEA7018498	17.117924	-25.064251	1_1	1_1	0_0
S3-4	Cape Verde	S_Espong	Santo Antao	SAMEA7018499	17.117924	-25.064251	1_1	1_1	0_0
S3-5	Cape Verde	S_Espong	Santo Antao	SAMEA7018500	17.117924	-25.064251	1_1	1_1	0_0
S3-9	Cape Verde	S_Espong	Santo Antao	SAMEA7018501	17.117924	-25.064251	1_1	1_1	0_0
S4-B16	Cape Verde	S_Espong	Santo Antao	SAMEA7018502	17.113576	-25.07576	1_1	0_0	0_0
S4-B2-2	Cape Verde	S_Espong	Santo Antao	SAMEA7018503	17.113576	-25.07576	1_1	0_0	0_0
S4-B2-4	Cape Verde	S_Espong	Santo Antao	SAMEA7018504	17.113576	-25.07576	1_1	0_0	0_0
S4-B2-5	Cape Verde	S_Espong	Santo Antao	SAMEA7018505	17.113576	-25.07576	1_1	0_0	0_0
S4-B2-9	Cape Verde	S_Espong	Santo Antao	SAMEA7018506	17.113576	-25.07576	1_1	0_0	0_0
S4-B3-14	Cape Verde	S_Espong	Santo Antao	SAMEA7018507	17.113576	-25.07576	1_1	0_0	0_0
S4-T1-15-1	Cape Verde	S_Espong	Santo Antao	SAMEA7018508	17.113576	-25.07576	1_1	0_0	0_0
S5-10	Cape Verde	S_Espong	Santo Antao	SAMEA7018509	17.105902	-25.08812	1_1	1_1	0_0
S5-100	Cape Verde	S_Espong	Santo Antao	SAMEA7018510	17.105902	-25.08812	1_1	1_1	0_0
S5-101	Cape Verde	S_Espong	Santo Antao	SAMEA7018511	17.105902	-25.08812	1_1	0_0	0_0
S5-102	Cape Verde	S_Espong	Santo Antao	SAMEA7018512	17.105902	-25.08812	1_1	1_1	0_0
S5-8	Cape Verde	S_Espong	Santo Antao	SAMEA7018513	17.105902	-25.08812	1_1	1_1	0_0
S5-9	Cape Verde	S_Espong	Santo Antao	SAMEA7018514	17.105902	-25.08812	1_1	1_1	0_0
S5-S2-15-2	Cape Verde	S_Espong	Santo Antao	SAMEA7018515	17.105902	-25.08812	1_1	1_1	0_0
S7-B-5	Cape Verde	S_Espong	Santo Antao	SAMEA7018516	17.10326	-25.09004	1_1	1_1	0_0
S7-B10	Cape Verde	S_Espong	Santo Antao	SAMEA7018517	17.10326	-25.09004	1_1	1_1	0_0
S7-B100	Cape Verde	S_Espong	Santo Antao	SAMEA7018518	17.10326	-25.09004	1_1	0_0	0_0
S7-B108	Cape Verde	S_Espong	Santo Antao	SAMEA7018519	17.10326	-25.09004	1_1	0_0	0_0
S7-B11	Cape Verde	S_Espong	Santo Antao	SAMEA7018520	17.10326	-25.09004	1_1	0_0	0_0
S7-B12	Cape Verde	S_Espong	Santo Antao	SAMEA7018521	17.10326	-25.09004	1_1	1_1	0_0
S7-B15	Cape Verde	S_Espong	Santo Antao	SAMEA7018522	17.10326	-25.09004	1_1	1_1	0_0
S7-B2	Cape Verde	S_Espong	Santo Antao	SAMEA7018523	17.10326	-25.09004	1_1	0_0	0_0
S7-B20	Cape Verde	S_Espong	Santo Antao	SAMEA7018524	17.10326	-25.09004	1_1	0_0	0_0
S7-T-3	Cape Verde	S_Espong	Santo Antao	SAMEA7018525	17.10326	-25.09004	1_1	0_0	0_0
S7-T1-15-2	Cape Verde	S_Espong	Santo Antao	SAMEA7018527	17.10326	-25.09004	1_1	0_0	0_0
S7-T1-15-28	Cape Verde	S_Espong	Santo Antao	SAMEA7018528	17.10326	-25.09004	1_1	0_0	0_0
S7-T1-15-47	Cape Verde	S_Espong	Santo Antao	SAMEA7018529	17.10326	-25.09004	1_1	1_1	0_0
S7-T1-15-70	Cape Verde	S_Espong	Santo Antao	SAMEA7018530	17.10326	-25.09004	1_1	0_0	0_0
S7-T1-15-89	Cape Verde	S_Espong	Santo Antao	SAMEA7018531	17.10326	-25.09004	1_1	1_1	0_0
S7-T1	Cape Verde	S_Espong	Santo Antao	SAMEA7018526	17.10326	-25.09004	1_1	0_0	0_0
S7-T100	Cape Verde	S_Espong	Santo Antao	SAMEA7018532	17.10326	-25.09004	1_1	0_0	0_0
S7-T2	Cape Verde	S_Espong	Santo Antao	SAMEA7018533	17.10326	-25.09004	1_1	0_0	0_0
S8-501	Cape Verde	S_Fig	Santo Antao	SAMEA7018534	17.103908	-25.042023	1_1	0_0	0_0
S8-502	Cape Verde	S_Fig	Santo Antao	SAMEA7018535	17.103908	-25.042023	1_1	0_0	0_0
S8-503	Cape Verde	S_Fig	Santo Antao	SAMEA7018536	17.103908	-25.042023	1_1	0_0	0_0
S8-504	Cape Verde	S_Fig	Santo Antao	SAMEA7018537	17.103908	-25.042023	1_1	0_0	0_0
S8-505	Cape Verde	S_Fig	Santo Antao	SAMEA7018538	17.103908	-25.042023	1_1	0_0	0_0
S8-506	Cape Verde	S_Fig	Santo Antao	SAMEA7018539	17.103908	-25.042023	1_1	0_0	0_0
S8-B100	Cape Verde	S_Fig	Santo Antao	SAMEA7018540	17.103908	-25.042023	1_1	0_0	0_0
S8-B9	Cape Verde	S_Fig	Santo Antao	SAMEA7018541	17.103908	-25.042023	1_1	0_0	0_0
S8-T1-15-23	Cape Verde	S_Fig	Santo Antao	SAMEA7018542	17.103908	-25.042023	1_1	0_0	0_0
S9-1	Cape Verde	S_Pico	Santo Antao	SAMEA7018543	17.106326	-25.028522	1_1	0_0	0_0
Ait14	Morocco	HA	Africa	SAMEA102713668	31.2366	-7.81285	0_0	0_0	0_0
Ait9	Morocco	HA	Africa	SAMEA102714418	31.2366	-7.81285	0_0	0_0	0_0
Arb0	Morocco	HA	Africa	SAMEA102715168	31.41988	-7.5262	0_0	0_0	0_0
Arb2	Morocco	HA	Africa	SAMEA102715918	31.41988	-7.5262	1_1	0_0	0_0
Elh10	Morocco	HA	Africa	SAMEA102716668	31.47197	-7.40644	1_1	0_0	0_0
Elh15	Morocco	HA	Africa	SAMEA102717418	31.47197	-7.40644	0_0	0_0	0_0
Elh20	Morocco	HA	Africa	SAMEA102718168	31.47197	-7.40644	0_0	0_0	0_0
Elh23	Morocco	HA	Africa	SAMEA102718918	31.47197	-7.40644	0_0	0_0	0_0
Elh2	Morocco	HA	Africa	SAMEA102719668	31.47197	-7.40644	0_0	0_0	0_0
Elh27	Morocco	HA	Africa	SAMEA102720418	31.47197	-7.40644	0_0	0_0	0_0
Elh33	Morocco	HA	Africa	SAMEA102721168	31.47197	-7.40644	0_0	0_0	0_0
Elh39	Morocco	HA	Africa	SAMEA102721918	31.47197	-7.40644	0_0	0_0	0_0
Elh46	Morocco	HA	Africa	SAMEA102722668	31.47197	-7.40644	0_0	0_0	0_0
Elh52	Morocco	HA	Africa	SAMEA102723418	31.47197	-7.40644	0_0	0_0	0_0
Set0	Morocco	HA	Africa	SAMEA102724168	31.22656	-7.67361	0_0	0_0	0_0
Set6	Morocco	HA	Africa	SAMEA102724918	31.22656	-7.67361	0_0	0_0	0_0
Bba0	Morocco	NMA	Africa	SAMEA102725668	35.04256	-5.02369	1_1	0_0	0_0
Bba1	Morocco	NMA	Africa	SAMEA102726418	34.01934	-4.0839	1_1	0_0	0_0
Bba2	Morocco	NMA	Africa	SAMEA102727168	34.01934	-4.0839	1_1	0_0	0_0
Meh0	Morocco	NMA	Africa	SAMEA102727918	33.9561	-4.05153	1_1	0_0	0_0
Meh4	Morocco	NMA	Africa	SAMEA102728668	33.9561	-4.05153	1_1	0_0	0_0
Meh7	Morocco	NMA	Africa	SAMEA102729418	33.9561	-4.05153	1_1	0_0	0_0
Tah0	Morocco	NMA	Africa	SAMEA102730168	34.05293	-4.22245	1_1	0_0	0_0
Tah4	Morocco	NMA	Africa	SAMEA102730918	34.05293	-4.22245	0_0	0_0	0_0
Taz0	Morocco	NMA	Africa	SAMEA102731668	34.09166	-4.10258	1_1	0_0	0_0
Taz11	Morocco	NMA	Africa	SAMEA102732418	34.09166	-4.10258	1_1	0_0	0_0
Taz16	Morocco	NMA	Africa	SAMEA102733168	34.09166	-4.10258	1_1	0_0	0_0
Taz18	Morocco	NMA	Africa	SAMEA102733918	34.09166	-4.10258	1_1	0_0	0_0
Tiz0	Morocco	NMA	Africa	SAMEA102734668	33.8723	-4.02647	1_1	0_0	0_0
Tiz7	Morocco	NMA	Africa	SAMEA102735418	33.8723	-4.02647	1_1	0_0	0_0
Bab0	Morocco	Rif	Africa	SAMEA102736168	35.04256	-5.02369	0_0	0_0	0_0
Bab3	Morocco	Rif	Africa	SAMEA102736918	35.04256	-5.02369	0_0	0_0	0_0
Bbe0	Morocco	Rif	Africa	SAMEA102737668	34.99519	-4.83141	0_0	0_0	0_0
Ket10 (1)	Morocco	Rif	Africa	SAMEA102738418	34.96076	-4.66611	0_0	0_0	0_0
Ket10 (2)	Morocco	Rif	Africa	SAMEA102739168	34.96076	-4.66611	0_0	0_0	0_0
Ket12	Morocco	Rif	Africa	SAMEA102739918	34.96076	-4.66611	0_0	0_0	0_0
Zin4	Morocco	Rif	Africa	SAMEA102740668	35.4528	-5.42698	0_0	0_0	0_0
Zin9	Morocco	Rif	Africa	SAMEA102741418	35.4528	-5.42698	0_0	0_0	0_0
Agl0	Morocco	SMA	Africa	SAMEA102742168	32.97243	-5.44856	1_1	0_0	0_0
Agl1	Morocco	SMA	Africa	SAMEA102742918	32.97243	-5.44856	1_1	0_0	0_0
Agl2	Morocco	SMA	Africa	SAMEA102743668	32.97243	-5.44856	1_1	0_0	0_0
Agl3	Morocco	SMA	Africa	SAMEA102744418	32.97243	-5.44856	1_1	0_0	0_0
Agl5	Morocco	SMA	Africa	SAMEA102745168	32.97243	-5.44856	1_1	0_0	0_0
Agl9	Morocco	SMA	Africa	SAMEA102745918	32.97243	-5.44856	1_1	0_0	0_0
Azr0	Morocco	SMA	Africa	SAMEA102746668	33.42357	-5.17911	1_1	0_0	0_0
Azr11	Morocco	SMA	Africa	SAMEA102747418	33.42357	-5.17911	1_1	0_0	0_0
Azr13	Morocco	SMA	Africa	SAMEA102748168	33.42357	-5.17911	1_1	0_0	0_0
Azr16	Morocco	SMA	Africa	SAMEA102748918	33.42357	-5.17911	1_1	0_0	0_0
Azr5	Morocco	SMA	Africa	SAMEA102749668	33.42357	-5.17911	1_1	0_0	0_0
Azr7	Morocco	SMA	Africa	SAMEA102750418	33.42357	-5.17911	1_1	0_0	0_0
Elk1	Morocco	SMA	Africa	SAMEA102751168	32.53516	-6.014969	1_1	0_0	0_0
Elk20	Morocco	SMA	Africa	SAMEA102751918	32.53516	-6.014969	1_1	0_0	0_0
Elk28	Morocco	SMA	Africa	SAMEA102752668	32.53516	-6.014969	1_1	0_0	0_0
Elk3	Morocco	SMA	Africa	SAMEA102753418	32.53516	-6.014969	1_1	0_0	0_0
Elk5	Morocco	SMA	Africa	SAMEA102754168	32.53516	-6.014969	1_1	0_0	0_0
IFr0	Morocco	SMA	Africa	SAMEA102754918	33.55006	-5.17465	1_1	0_0	0_0
Ifr3	Morocco	SMA	Africa	SAMEA102755668	33.55006	-5.17465	1_1	0_0	0_0
Ifr4	Morocco	SMA	Africa	SAMEA102756418	33.55006	-5.17465	1_1	0_0	0_0
Ifr6	Morocco	SMA	Africa	SAMEA102757168	33.55006	-5.17465	0_0	0_0	0_0
Khe0	Morocco	SMA	Africa	SAMEA102757918	32.92735	-5.51027	1_1	0_0	0_0
Khe32	Morocco	SMA	Africa	SAMEA102758668	32.92735	-5.51027	1_1	0_0	0_0
Oua0	Morocco	SMA	Africa	SAMEA102759418	32.07853	-6.275309	0_0	0_0	0_0
Til2	Morocco	SMA	Africa	SAMEA102760168	32.04208	-6.22955	0_0	0_0	0_0
Tanz-1	Morocco	Africa herbarium	Africa	SAMEA102763168	-2.8739	36.12	0_0	0_0	0_0
SA-h1	Morocco	Africa herbarium	Africa	SAMEA102764668	-34.125	19.375	0_0	0_0	0_0
SA-h2	Morocco	Africa herbarium	Africa	SAMEA102765418	-34.125	19.375	0_0	0_0	0_0
SA-h3	Morocco	Africa herbarium	Africa	SAMEA102766168	-34.125	19.375	0_0	0_0	0_0
SA-h4	Morocco	Africa herbarium	Africa	SAMEA102766918	33.399	19.282	0_0	0_0	0_0
SA-h5	Morocco	Africa herbarium	Africa	SAMEA102767668	-34.125	19.375	0_0	0_0	0_0
Tanz-h1	Morocco	Africa herbarium	Africa	SAMEA102768418	-3.021568	37.159565	0_0	0_0	0_0
Tanz-h2	Morocco	Africa herbarium	Africa	SAMEA102769168	-3.23333	36.71667	0_0	0_0	0_0
Tanz-h3	Morocco	Africa herbarium	Africa	SAMEA102769918	-3.23333	36.71667	0_0	0_0	0_0
Alg-h1	Morocco	Africa herbarium	Africa	SAMEA102770668			._.	._.	._.
CYR	1001 genomes	western_europe	World	SAMN03326279	47.4	0.683333	0_0	0_0	0_0
LDV-18	1001 genomes	western_europe	World	SAMN03326280	48.5167	-4.06667	0_0	0_0	0_0
LDV-46	1001 genomes	western_europe	World	SAMN03326281	48.5167	-4.06667	0_0	0_0	0_0
MAR2-3	1001 genomes	western_europe	World	SAMN03326282	47.35	3.93333	0_0	0_0	0_0
PYL-6	1001 genomes	admixed	World	SAMN03326283	44.65	-1.16667	0_0	0_0	0_0
TOU-A1-88	1001 genomes	western_europe	World	SAMN03326284	46.6667	4.11667	0_0	0_0	0_0
TOU-A1-89	1001 genomes	western_europe	World	SAMN03326285	46.6667	4.11667	0_0	0_0	0_0
Zdarec3	1001 genomes	central_europe	World	SAMN03326286	49.3667	16.2667	0_0	0_0	0_0
Doubravnik7	1001 genomes	central_europe	World	SAMN03326287	49.4211	16.3497	0_0	0_0	0_0
Draha2	1001 genomes	central_europe	World	SAMN03326288	49.4112	16.2815	0_0	0_0	0_0
Borky1	1001 genomes	central_europe	World	SAMN03326289	49.403	16.232	0_0	0_0	0_0
Gr-1	1001 genomes	central_europe	World	SAMN03326290	47	15.5	0_0	0_0	0_0
BRR4	1001 genomes	germany	World	SAMN03326291	40.8313	-87.735	0_0	0_0	0_0
BRR12	1001 genomes	germany	World	SAMN03326292	40.8313	-87.735	0_0	0_0	0_0
BRR23	1001 genomes	germany	World	SAMN03326293	40.8313	-87.735	0_0	0_0	0_0
BRR57	1001 genomes	germany	World	SAMN03326294	40.8313	-87.735	0_0	0_0	0_0
BRR60	1001 genomes	germany	World	SAMN03326295	40.8313	-87.735	0_0	0_0	0_0
BRR107	1001 genomes	germany	World	SAMN03326296	40.8313	-87.735	0_0	0_0	0_0
LI-WP-039	1001 genomes	germany	World	SAMN03326297	40.9076	-73.2089	0_0	0_0	0_0
LI-WP-041	1001 genomes	germany	World	SAMN03326298	40.9076	-73.2089	0_0	0_0	0_0
LI-OF-061	1001 genomes	western_europe	World	SAMN03326299	40.7777	-72.9069	0_0	0_0	0_0
LI-OF-065	1001 genomes	western_europe	World	SAMN03326300	40.7777	-72.9069	0_0	0_0	0_0
LI-RR-096	1001 genomes	germany	World	SAMN03326301	40.9447	-72.8615	0_0	0_0	0_0
LI-RR-097	1001 genomes	germany	World	SAMN03326302	40.9447	-72.8615	0_0	0_0	0_0
LI-EF-011	1001 genomes	germany	World	SAMN03326303	40.9064	-73.1493	0_0	0_0	0_0
LI-EF-018	1001 genomes	germany	World	SAMN03326304	40.9064	-73.1493	0_0	0_0	0_0
LI-SET-019	1001 genomes	germany	World	SAMN03326305	40.9352	-73.114	0_0	0_0	0_0
LI-SET-036	1001 genomes	germany	World	SAMN03326306	40.9352	-73.114	0_0	0_0	0_0
Kar-1	1001 genomes	asia	World	SAMN03326307	42.3	74.3667	0_0	0_0	0_0
Sus-1	1001 genomes	asia	World	SAMN03326308	42.1833	73.4	0_0	0_0	0_0
Dja-1	1001 genomes	asia	World	SAMN03326309	42.5833	73.6333	0_0	0_0	0_0
Zal-1	1001 genomes	asia	World	SAMN03326310	42.8	76.35	0_0	0_0	0_0
Neo-6	1001 genomes	asia	World	SAMN03326311	37.35	72.4667	0_0	0_0	0_0
KYC-33	1001 genomes	germany	World	SAMN03326312	37.9169	-84.4639	0_0	0_0	0_0
MIA-1	1001 genomes	germany	World	SAMN03326313	41.7976	-86.6691	0_0	0_0	0_0
MIA-5	1001 genomes	germany	World	SAMN03326314	41.7976	-86.6691	0_0	0_0	0_0
MIC-20	1001 genomes	germany	World	SAMN03326315	41.8266	-86.4366	0_0	0_0	0_0
MIC-24	1001 genomes	germany	World	SAMN03326316	41.8266	-86.4366	0_0	0_0	0_0
MIC-31	1001 genomes	germany	World	SAMN03326317	41.8266	-86.4366	0_0	0_0	0_0
LIN S-5	1001 genomes	germany	World	SAMN03326318	41.8972	-71.4378	0_0	0_0	0_0
CHA-41	1001 genomes	western_europe	World	SAMN03326319	42.3634	-71.1445	0_0	0_0	0_0
Ale-Stenar-41-1	1001 genomes	south_sweden	World	SAMN03326320	55.3833	14.05	0_0	0_0	0_0
Ale-Stenar-44-4	1001 genomes	south_sweden	World	SAMN03326321	55.3833	14.05	0_0	0_0	0_0
Ale-Stenar-56-14	1001 genomes	south_sweden	World	SAMN03326322	55.3833	14.05	0_0	0_0	0_0
Ale-Stenar-64-24	1001 genomes	south_sweden	World	SAMN03326323	55.3833	14.05	0_0	0_0	0_0
Ale-Stenar-77-31	1001 genomes	south_sweden	World	SAMN03326324	55.3833	14.05	0_0	0_0	0_0
Brösarp-11-135	1001 genomes	south_sweden	World	SAMN03326325	55.7167	14.1333	0_0	0_0	0_0
Brösarp-15-138	1001 genomes	south_sweden	World	SAMN03326326	55.7167	14.1333	0_0	0_0	0_0
Brösarp-21-140	1001 genomes	south_sweden	World	SAMN03326327	55.7167	14.1333	0_0	0_0	0_0
Brösarp-34-145	1001 genomes	south_sweden	World	SAMN03326328	55.7167	14.1333	0_0	0_0	0_0
Brösarp-45-153	1001 genomes	south_sweden	World	SAMN03326329	55.7167	14.1333	0_0	0_0	0_0
Aledal-6-49	1001 genomes	south_sweden	World	SAMN03326330	56.7	16.5167	0_0	0_0	0_0
Aledal-14-73	1001 genomes	south_sweden	World	SAMN03326331	56.7	16.5167	0_0	0_0	0_0
Tos-82-387	1001 genomes	north_sweden	World	SAMN03326332	59.4333	17.0167	0_0	0_0	0_0
Tos-95-393	1001 genomes	north_sweden	World	SAMN03326333	59.4333	17.0167	0_0	0_0	0_0
Ängsö-59-422	1001 genomes	admixed	World	SAMN03326334	59.5667	16.8667	0_0	0_0	0_0
Ängsö-74-430	1001 genomes	admixed	World	SAMN03326335	59.5667	16.8667	0_0	0_0	0_0
Sku-30	1001 genomes	north_sweden	World	SAMN03326336	63.0833	18.3667	0_0	0_0	0_0
Brn-10	1001 genomes	germany	World	SAMN03326337	41.9	-86.583	0_0	0_0	0_0
Brn-24	1001 genomes	germany	World	SAMN03326338	41.9	-86.583	0_0	0_0	0_0
DuckLkSP38	1001 genomes	germany	World	SAMN03326339	43.3431	-86.4045	0_0	0_0	0_0
DuckLkSP40	1001 genomes	germany	World	SAMN03326340	43.3431	-86.4045	0_0	0_0	0_0
Haz-2	1001 genomes	germany	World	SAMN03326341	41.879	-86.607	0_0	0_0	0_0
Haz-10	1001 genomes	germany	World	SAMN03326342	41.879	-86.607	0_0	0_0	0_0
KBS-Mac-68	1001 genomes	germany	World	SAMN03326343	42.405	-85.398	0_0	0_0	0_0
KBS-Mac-74	1001 genomes	germany	World	SAMN03326344	42.405	-85.398	0_0	0_0	0_0
Ker-4	1001 genomes	germany	World	SAMN03326345	42.184	-86.358	0_0	0_0	0_0
Ker-5	1001 genomes	germany	World	SAMN03326346	42.184	-86.358	0_0	0_0	0_0
L-R-5	1001 genomes	germany	World	SAMN03326347	41.847	-86.67	0_0	0_0	0_0
L-R-10	1001 genomes	germany	World	SAMN03326348	41.847	-86.67	0_0	0_0	0_0
Lak-12	1001 genomes	germany	World	SAMN03326349	41.8	-86.67	0_0	0_0	0_0
Lak-13	1001 genomes	germany	World	SAMN03326350	41.8	-86.67	0_0	0_0	0_0
Mdn-1	1001 genomes	germany	World	SAMN03326351	42.051	-86.509	0_0	0_0	0_0
Mdn-8	1001 genomes	germany	World	SAMN03326352	42.051	-86.509	0_0	0_0	0_0
Mdn-10	1001 genomes	germany	World	SAMN03326353	42.051	-86.509	0_0	0_0	0_0
MNF-Pot-10	1001 genomes	germany	World	SAMN03326354	43.595	-86.2657	0_0	0_0	0_0
MNF-Pot-15	1001 genomes	germany	World	SAMN03326355	43.595	-86.2657	0_0	0_0	0_0
MNF-Pot-21	1001 genomes	germany	World	SAMN03326356	43.595	-86.2657	0_0	0_0	0_0
MNF-Pot-75	1001 genomes	germany	World	SAMN03326357	43.595	-86.2657	0_0	0_0	0_0
MNF-Riv-21	1001 genomes	asia	World	SAMN03326358	43.5139	-86.1859	0_0	0_0	0_0
MNF-Che-2	1001 genomes	germany	World	SAMN03326359	43.5251	-86.1843	0_0	0_0	0_0
MNF-Che-47	1001 genomes	germany	World	SAMN03326360	43.5251	-86.1843	0_0	0_0	0_0
MNF-Che-49	1001 genomes	germany	World	SAMN03326361	43.5251	-86.1843	0_0	0_0	0_0
MNF-Jac-12	1001 genomes	germany	World	SAMN03326362	43.5187	-86.1739	0_0	0_0	0_0
MNF-Pin-39	1001 genomes	admixed	World	SAMN03326363	43.5356	-86.1788	0_0	0_0	0_0
MNF-Pin-40	1001 genomes	germany	World	SAMN03326364	43.5356	-86.1788	0_0	0_0	0_0
Map-8	1001 genomes	germany	World	SAMN03326365	42.166	-86.412	0_0	0_0	0_0
Map-35	1001 genomes	germany	World	SAMN03326366	42.166	-86.412	0_0	0_0	0_0
Map-42	1001 genomes	germany	World	SAMN03326367	42.166	-86.412	0_0	0_0	0_0
MuskSP-68	1001 genomes	germany	World	SAMN03326368	43.2483	-86.3368	0_0	0_0	0_0
MuskSP-83	1001 genomes	germany	World	SAMN03326369	43.2483	-86.3368	0_0	0_0	0_0
MSGA-10	1001 genomes	germany	World	SAMN03326370	43.2749	-86.0891	0_0	0_0	0_0
MSGA-12	1001 genomes	germany	World	SAMN03326371	43.2749	-86.0891	0_0	0_0	0_0
MSGA-61	1001 genomes	germany	World	SAMN03326372	43.2749	-86.0891	0_0	0_0	0_0
Paw-13	1001 genomes	germany	World	SAMN03326373	42.148	-86.431	0_0	0_0	0_0
Paw-20	1001 genomes	germany	World	SAMN03326374	42.148	-86.431	0_0	0_0	0_0
Paw-26	1001 genomes	germany	World	SAMN03326375	42.148	-86.431	0_0	0_0	0_0
Pent-7	1001 genomes	germany	World	SAMN03326376	43.7623	-86.3929	0_0	0_0	0_0
Pent-23	1001 genomes	admixed	World	SAMN03326377	43.7623	-86.3929	0_0	0_0	0_0
Pent-46	1001 genomes	germany	World	SAMN03326378	43.7623	-86.3929	0_0	0_0	0_0
Riv-25	1001 genomes	germany	World	SAMN03326379	42.184	-86.382	0_0	0_0	0_0
Riv-26	1001 genomes	germany	World	SAMN03326380	42.184	-86.382	0_0	0_0	0_0
SLSP-31	1001 genomes	admixed	World	SAMN03326381	43.665	-86.496	0_0	0_0	0_0
SLSP-35	1001 genomes	germany	World	SAMN03326382	43.665	-86.496	0_0	0_0	0_0
SLSP-69	1001 genomes	germany	World	SAMN03326383	43.665	-86.496	0_0	0_0	0_0
SLSP-67	1001 genomes	germany	World	SAMN03326384	43.665	-86.496	0_0	0_0	0_0
Ste-40	1001 genomes	admixed	World	SAMN03326385	42.03	-86.514	0_0	0_0	0_0
Yng-4	1001 genomes	germany	World	SAMN03326386	41.865	-86.646	0_0	0_0	0_0
Yng-53	1001 genomes	germany	World	SAMN03326387	41.865	-86.646	0_0	0_0	0_0
UKSW06-179	1001 genomes	western_europe	World	SAMN03326388	50.4	-4.9	0_0	0_0	0_0
UKSW06-207	1001 genomes	western_europe	World	SAMN03326389	50.4	-4.9	0_0	0_0	0_0
UKSW06-226	1001 genomes	western_europe	World	SAMN03326390	50.4	-4.9	0_0	0_0	0_0
UKSW06-240	1001 genomes	western_europe	World	SAMN03326391	50.4	-4.9	0_0	0_0	0_0
UKSW06-257	1001 genomes	western_europe	World	SAMN03326392	50.3	-4.9	0_0	0_0	0_0
UKSW06-285	1001 genomes	western_europe	World	SAMN03326393	50.3	-4.9	0_0	0_0	0_0
UKSW06-302	1001 genomes	western_europe	World	SAMN03326394	50.3	-4.8	0_0	0_0	0_0
UKSW06-341	1001 genomes	western_europe	World	SAMN03326395	50.4	-4.7	0_0	0_0	0_0
UKSW06-360	1001 genomes	western_europe	World	SAMN03326396	50.5	-4.5	0_0	0_0	0_0
UKSE06-118	1001 genomes	western_europe	World	SAMN03326397	51.3	0.5	0_0	0_0	0_0
UKSE06-252	1001 genomes	germany	World	SAMN03326398	51.3	0.5	0_0	0_0	0_0
UKSE06-325	1001 genomes	admixed	World	SAMN03326399	52.2	-1.7	0_0	0_0	0_0
UKSE06-362	1001 genomes	admixed	World	SAMN03326400	51.3	0.4	0_0	0_0	0_0
UKSE06-432	1001 genomes	western_europe	World	SAMN03326401	51.2	0.3	0_0	0_0	0_0
UKSE06-470	1001 genomes	western_europe	World	SAMN03326402	51.2	0.4	0_0	0_0	0_0
UKSE06-491	1001 genomes	western_europe	World	SAMN03326403	51.2	0.3	0_0	0_0	0_0
UKSE06-500	1001 genomes	western_europe	World	SAMN03326404	51.1	0.6	0_0	0_0	0_0
UKSE06-533	1001 genomes	western_europe	World	SAMN03326405	51.3	1.1	0_0	0_0	0_0
UKSE06-541	1001 genomes	western_europe	World	SAMN03326406	51.3	1.1	0_0	0_0	0_0
UKSE06-639	1001 genomes	western_europe	World	SAMN03326407	51.1	0.4	0_0	0_0	0_0
UKNW06-003	1001 genomes	western_europe	World	SAMN03326408	54.5	-3	0_0	0_0	0_0
UKNW06-102	1001 genomes	western_europe	World	SAMN03326409	54.4	-3	0_0	0_0	0_0
UKNW06-233	1001 genomes	germany	World	SAMN03326410	54.6	-3.3	0_0	0_0	0_0
UKNW06-403	1001 genomes	western_europe	World	SAMN03326411	54.7	-3.4	0_0	0_0	0_0
UKNW06-481	1001 genomes	western_europe	World	SAMN03326412	54.4	-2.9	0_0	0_0	0_0
UKNW06-488	1001 genomes	western_europe	World	SAMN03326413	54.4	-2.9	0_0	0_0	0_0
Bra-1	1001 genomes	western_europe	World	SAMN03326414	54.6	-3.2	0_0	0_0	0_0
UKID11	1001 genomes	western_europe	World	SAMN03326415	57	-3.4	0_0	0_0	0_0
Cal-2	1001 genomes	admixed	World	SAMN03326416	53.3	-1.6	0_0	0_0	0_0
Cnt-1	1001 genomes	western_europe	World	SAMN03326417	51.3	1.1	0_0	0_0	0_0
For-2	1001 genomes	western_europe	World	SAMN03326418	56.6	-4.1	0_0	0_0	0_0
Kil-0	1001 genomes	germany	World	SAMN03326419	56	-4.4	0_0	0_0	0_0
Mc-1	1001 genomes	admixed	World	SAMN03326420	54.6	-2.3	0_0	0_0	0_0
UKID63	1001 genomes	admixed	World	SAMN03326421	54.1	-1.5	0_0	0_0	0_0
Set-1	1001 genomes	admixed	World	SAMN03326422	54.1	-2.3	0_0	0_0	0_0
UKID71	1001 genomes	western_europe	World	SAMN03326423	52.9	-1.3	0_0	0_0	0_0
UKID74	1001 genomes	western_europe	World	SAMN03326424	51	-3.1	0_0	0_0	0_0
Ty-1	1001 genomes	admixed	World	SAMN03326425	56.4	-5.2	0_0	0_0	0_0
UKID93	1001 genomes	western_europe	World	SAMN03326426	53.1	-3.3	0_0	0_0	0_0
UKID96	1001 genomes	germany	World	SAMN03326427	57.4	-5.5	0_0	0_0	0_0
UKID107	1001 genomes	admixed	World	SAMN03326428	52.9	-3.1	0_0	0_0	0_0
UKID116	1001 genomes	admixed	World	SAMN03326429	56.7333	-5.98333	0_0	0_0	0_0
App1-12	1001 genomes	south_sweden	World	SAMN03326430	56.3333	15.9667	0_0	0_0	0_0
App1-14	1001 genomes	south_sweden	World	SAMN03326431	56.3333	15.9667	0_0	0_0	0_0
App1-16	1001 genomes	south_sweden	World	SAMN03326432	56.3333	15.9667	0_0	0_0	0_0
Boo2-3	1001 genomes	south_sweden	World	SAMN03326433	55.86	13.51	0_0	0_0	0_0
Bor-1	1001 genomes	central_europe	World	SAMN03326434	49.4013	16.2326	0_0	0_0	0_0
Dör-10	1001 genomes	north_sweden	World	SAMN03326435	63.0167	17.4914	0_0	0_0	0_0
Dra-3	1001 genomes	north_sweden	World	SAMN03326436	62.6814	18.0165	0_0	0_0	0_0
Dra1-4	1001 genomes	south_sweden	World	SAMN03326437	55.76	14.12	0_0	0_0	0_0
Dra2-1	1001 genomes	south_sweden	World	SAMN03326438	55.76	14.12	0_0	0_0	0_0
DraII-6	1001 genomes	central_europe	World	SAMN03326439	49.4112	16.2815	0_0	0_0	0_0
DraIV 1-8	1001 genomes	central_europe	World	SAMN03326440	49.4112	16.2815	0_0	0_0	0_0
DraIV 1-11	1001 genomes	central_europe	World	SAMN03326441	49.4112	16.2815	0_0	0_0	0_0
DraIV 2-9	1001 genomes	central_europe	World	SAMN03326442	49.4112	16.2815	0_0	0_0	0_0
DraIV 3-7	1001 genomes	central_europe	World	SAMN03326443	49.4112	16.2815	0_0	0_0	0_0
DraIV 5-12	1001 genomes	central_europe	World	SAMN03326444	49.4112	16.2815	0_0	0_0	0_0
DraIV 6-13	1001 genomes	central_europe	World	SAMN03326445	49.4112	16.2815	0_0	0_0	0_0
DraIV 6-22	1001 genomes	central_europe	World	SAMN03326446	49.4112	16.2815	0_0	0_0	0_0
Duk	1001 genomes	central_europe	World	SAMN03326447	49.1	16.2	0_0	0_0	0_0
Eden-1	1001 genomes	north_sweden	World	SAMN03326448	62.877	18.177	0_0	0_0	0_0
Eden-5	1001 genomes	north_sweden	World	SAMN03326449	62.877	18.177	0_0	0_0	0_0
Eden-6	1001 genomes	north_sweden	World	SAMN03326450	62.877	18.177	0_0	0_0	0_0
Eden-7	1001 genomes	north_sweden	World	SAMN03326451	62.877	18.177	0_0	0_0	0_0
Eden-9	1001 genomes	north_sweden	World	SAMN03326452	62.877	18.177	0_0	0_0	0_0
Eds-1	1001 genomes	north_sweden	World	SAMN03326453	62.9	18.4	0_0	0_0	0_0
Eds-9	1001 genomes	north_sweden	World	SAMN03326454	62.9	18.4	0_0	0_0	0_0
Fjä1-2	1001 genomes	south_sweden	World	SAMN03326455	56.06	14.29	0_0	0_0	0_0
Fjä1-5	1001 genomes	south_sweden	World	SAMN03326456	56.06	14.29	0_0	0_0	0_0
Fjä2-4	1001 genomes	south_sweden	World	SAMN03326457	56.06	14.29	0_0	0_0	0_0
Fjä2-6	1001 genomes	south_sweden	World	SAMN03326458	56.06	14.29	0_0	0_0	0_0
Fly2-1	1001 genomes	south_sweden	World	SAMN03326459	55.7509	13.3712	0_0	0_0	0_0
Fly2-2	1001 genomes	south_sweden	World	SAMN03326460	55.7509	13.3712	0_0	0_0	0_0
Gro-3	1001 genomes	north_sweden	World	SAMN03326461	62.6437	17.7339	0_0	0_0	0_0
Grön-5	1001 genomes	north_sweden	World	SAMN03326462	62.806	18.1896	0_0	0_0	0_0
Hov1-7	1001 genomes	south_sweden	World	SAMN03326463	56.1	13.74	0_0	0_0	0_0
Hov1-10	1001 genomes	south_sweden	World	SAMN03326464	56.1	13.74	0_0	0_0	0_0
Hov3-2	1001 genomes	south_sweden	World	SAMN03326465	56.1	13.74	0_0	0_0	0_0
Hov3-5	1001 genomes	south_sweden	World	SAMN03326466	56.1	13.74	0_0	0_0	0_0
Hovdala-2	1001 genomes	admixed	World	SAMN03326467	56.1	13.74	0_0	0_0	0_0
Kni-1	1001 genomes	south_sweden	World	SAMN03326468	55.66	13.4	0_0	0_0	0_0
Lis-3	1001 genomes	south_sweden	World	SAMN03326469	56.0328	14.775	0_0	0_0	0_0
Lom1-1	1001 genomes	admixed	World	SAMN03326470	56.09	13.9	0_0	0_0	0_0
Löv-1	1001 genomes	north_sweden	World	SAMN03326471	62.801	18.079	0_0	0_0	0_0
Löv-5	1001 genomes	north_sweden	World	SAMN03326472	62.801	18.079	0_0	0_0	0_0
Nyl-2	1001 genomes	north_sweden	World	SAMN03326473	62.9513	18.2763	0_0	0_0	0_0
Nyl-7	1001 genomes	north_sweden	World	SAMN03326474	62.9513	18.2763	0_0	0_0	0_0
Omn-1	1001 genomes	north_sweden	World	SAMN03326475	62.9308	18.3448	0_0	0_0	0_0
Omn-5	1001 genomes	north_sweden	World	SAMN03326476	62.9308	18.3448	0_0	0_0	0_0
ÖMö1-7	1001 genomes	south_sweden	World	SAMN03326477	56.1481	15.8155	0_0	0_0	0_0
Ör-1	1001 genomes	south_sweden	World	SAMN03326478	56.4573	16.1308	0_0	0_0	0_0
Rev-2	1001 genomes	south_sweden	World	SAMN03326479	55.6942	13.4504	0_0	0_0	0_0
Rev-3	1001 genomes	south_sweden	World	SAMN03326480	55.6942	13.4504	0_0	0_0	0_0
Sparta-1	1001 genomes	south_sweden	World	SAMN03326481	55.7097	13.2145	0_0	0_0	0_0
Sr:3	1001 genomes	admixed	World	SAMN03326482	58.9	11.2	0_0	0_0	0_0
Stu-2	1001 genomes	south_sweden	World	SAMN03326483	56.4666	16.1284	0_0	0_0	0_0
Stu1-1	1001 genomes	south_sweden	World	SAMN03326484	56.4666	16.1284	0_0	0_0	0_0
T1000	1001 genomes	south_sweden	World	SAMN03326485	55.6525	13.2197	0_0	0_0	0_0
T1010	1001 genomes	south_sweden	World	SAMN03326486	55.6525	13.215	0_0	0_0	0_0
T1020	1001 genomes	south_sweden	World	SAMN03326487	55.6514	13.2233	0_0	0_0	0_0
T1040	1001 genomes	south_sweden	World	SAMN03326488	55.6494	13.2147	0_0	0_0	0_0
T1050	1001 genomes	south_sweden	World	SAMN03326489	55.6486	13.2161	0_0	0_0	0_0
T1060	1001 genomes	south_sweden	World	SAMN03326490	55.6472	13.2225	0_0	0_0	0_0
T1070	1001 genomes	south_sweden	World	SAMN03326491	55.6481	13.2264	0_0	0_0	0_0
T1080	1001 genomes	south_sweden	World	SAMN03326492	55.6561	13.2178	0_0	0_0	0_0
T1090	1001 genomes	south_sweden	World	SAMN03326493	55.6575	13.2386	0_0	0_0	0_0
T1110	1001 genomes	south_sweden	World	SAMN03326494	55.6	13.2	0_0	0_0	0_0
T1120	1001 genomes	south_sweden	World	SAMN03326495	55.6	13.2	0_0	0_0	0_0
T1130	1001 genomes	south_sweden	World	SAMN03326496	55.6	13.2	0_0	0_0	0_0
T1160	1001 genomes	south_sweden	World	SAMN03326497	55.7	13.2	0_0	0_0	0_0
T450	1001 genomes	south_sweden	World	SAMN03326498	55.7967	13.1211	0_0	0_0	0_0
T460	1001 genomes	south_sweden	World	SAMN03326499	55.7931	13.1186	0_0	0_0	0_0
T470	1001 genomes	south_sweden	World	SAMN03326500	55.7942	13.1222	0_0	0_0	0_0
T480	1001 genomes	western_europe	World	SAMN03326501	55.7989	13.1206	0_0	0_0	0_0
T510	1001 genomes	south_sweden	World	SAMN03326502	55.7936	13.1233	0_0	0_0	0_0
T530	1001 genomes	south_sweden	World	SAMN03326503	55.7989	13.1219	0_0	0_0	0_0
T540	1001 genomes	south_sweden	World	SAMN03326504	55.7967	13.1044	0_0	0_0	0_0
T550	1001 genomes	south_sweden	World	SAMN03326505	55.8078	13.1028	0_0	0_0	0_0
T570	1001 genomes	south_sweden	World	SAMN03326506	55.8097	13.1342	0_0	0_0	0_0
T580	1001 genomes	south_sweden	World	SAMN03326507	55.8	13.1367	0_0	0_0	0_0
T610	1001 genomes	south_sweden	World	SAMN03326508	55.7	13.2	0_0	0_0	0_0
T620	1001 genomes	south_sweden	World	SAMN03326509	55.7	13.2	0_0	0_0	0_0
T670	1001 genomes	south_sweden	World	SAMN03326510	55.8364	13.3075	0_0	0_0	0_0
T680	1001 genomes	south_sweden	World	SAMN03326511	55.8369	13.3033	0_0	0_0	0_0
T690	1001 genomes	south_sweden	World	SAMN03326512	55.8378	13.3092	0_0	0_0	0_0
T710	1001 genomes	south_sweden	World	SAMN03326513	55.8403	13.3106	0_0	0_0	0_0
T720	1001 genomes	south_sweden	World	SAMN03326514	55.8411	13.3047	0_0	0_0	0_0
T740	1001 genomes	south_sweden	World	SAMN03326515	55.8397	13.2881	0_0	0_0	0_0
T780	1001 genomes	south_sweden	World	SAMN03326516	55.8369	13.3181	0_0	0_0	0_0
T790	1001 genomes	south_sweden	World	SAMN03326517	55.8386	13.3186	0_0	0_0	0_0
T800	1001 genomes	south_sweden	World	SAMN03326518	55.8364	13.2906	0_0	0_0	0_0
T810	1001 genomes	south_sweden	World	SAMN03326519	55.8383	13.2906	0_0	0_0	0_0
T840	1001 genomes	south_sweden	World	SAMN03326520	55.9336	13.5519	0_0	0_0	0_0
T850	1001 genomes	south_sweden	World	SAMN03326521	55.9419	13.5603	0_0	0_0	0_0
T860	1001 genomes	south_sweden	World	SAMN03326522	55.9403	13.5511	0_0	0_0	0_0
T880	1001 genomes	south_sweden	World	SAMN03326523	55.9392	13.5539	0_0	0_0	0_0
T890	1001 genomes	south_sweden	World	SAMN03326524	55.9414	13.5542	0_0	0_0	0_0
T900	1001 genomes	south_sweden	World	SAMN03326525	55.9428	13.5558	0_0	0_0	0_0
T930	1001 genomes	south_sweden	World	SAMN03326526	55.9497	13.5533	0_0	0_0	0_0
T960	1001 genomes	south_sweden	World	SAMN03326527	55.9319	13.5508	0_0	0_0	0_0
T970	1001 genomes	south_sweden	World	SAMN03326528	55.9281	13.5481	0_0	0_0	0_0
T980	1001 genomes	south_sweden	World	SAMN03326529	55.9261	13.5319	0_0	0_0	0_0
T990	1001 genomes	south_sweden	World	SAMN03326530	55.6528	13.2244	0_0	0_0	0_0
TAA 03	1001 genomes	north_sweden	World	SAMN03326531	62.6425	17.7422	0_0	0_0	0_0
TAA 04	1001 genomes	north_sweden	World	SAMN03326532	62.6422	17.7406	0_0	0_0	0_0
TAA 14	1001 genomes	north_sweden	World	SAMN03326533	62.6425	17.7356	0_0	0_0	0_0
TAA 17	1001 genomes	north_sweden	World	SAMN03326534	62.6425	17.7372	0_0	0_0	0_0
TÅD 01	1001 genomes	north_sweden	World	SAMN03326535	62.8714	18.3447	0_0	0_0	0_0
TÅD 04	1001 genomes	north_sweden	World	SAMN03326536	62.8717	18.3436	0_0	0_0	0_0
TÅD 05	1001 genomes	north_sweden	World	SAMN03326537	62.8717	18.3419	0_0	0_0	0_0
TÅD 06	1001 genomes	north_sweden	World	SAMN03326538	62.8719	18.3422	0_0	0_0	0_0
TÄL 03	1001 genomes	north_sweden	World	SAMN03326539	62.6322	17.69	0_0	0_0	0_0
TÄL 07	1001 genomes	germany	World	SAMN03326540	62.6322	17.6906	0_0	0_0	0_0
TBÖ 01	1001 genomes	north_sweden	World	SAMN03326541	62.8892	18.4522	0_0	0_0	0_0
TDr-1	1001 genomes	south_sweden	World	SAMN03326542	55.7683	14.1386	0_0	0_0	0_0
TDr-2	1001 genomes	south_sweden	World	SAMN03326543	55.7686	14.1383	0_0	0_0	0_0
TDr-4	1001 genomes	south_sweden	World	SAMN03326544	55.7689	14.1375	0_0	0_0	0_0
TDr-5	1001 genomes	south_sweden	World	SAMN03326545	55.7692	14.1369	0_0	0_0	0_0
TDr-7	1001 genomes	south_sweden	World	SAMN03326546	55.7694	14.1347	0_0	0_0	0_0
TDr-8	1001 genomes	south_sweden	World	SAMN03326547	55.7706	14.1342	0_0	0_0	0_0
TDr-9	1001 genomes	south_sweden	World	SAMN03326548	55.7708	14.1342	0_0	0_0	0_0
TDr-13	1001 genomes	south_sweden	World	SAMN03326549	55.7708	14.1331	0_0	0_0	0_0
TDr-16	1001 genomes	south_sweden	World	SAMN03326550	55.7719	14.1211	0_0	0_0	0_0
TDr-17	1001 genomes	south_sweden	World	SAMN03326551	55.7717	14.1206	0_0	0_0	0_0
TDr-18	1001 genomes	south_sweden	World	SAMN03326552	55.7714	14.1208	0_0	0_0	0_0
TEDEN 02	1001 genomes	north_sweden	World	SAMN03326553	62.8836	18.1842	0_0	0_0	0_0
TEDEN 03	1001 genomes	north_sweden	World	SAMN03326554	62.8839	18.1836	0_0	0_0	0_0
TFÄ 04	1001 genomes	north_sweden	World	SAMN03326555	63.0175	18.3281	0_0	0_0	0_0
TFÄ 06	1001 genomes	north_sweden	World	SAMN03326556	63.0167	18.3283	0_0	0_0	0_0
TFÄ 07	1001 genomes	north_sweden	World	SAMN03326557	63.0169	18.3283	0_0	0_0	0_0
TFÄ 08	1001 genomes	north_sweden	World	SAMN03326558	63.0172	18.3283	0_0	0_0	0_0
TGR 01	1001 genomes	north_sweden	World	SAMN03326559	62.806	18.1896	0_0	0_0	0_0
TGR 02	1001 genomes	north_sweden	World	SAMN03326560	62.806	18.1896	0_0	0_0	0_0
TNY 04	1001 genomes	north_sweden	World	SAMN03326561	62.96	18.2844	0_0	0_0	0_0
TOM 01	1001 genomes	north_sweden	World	SAMN03326562	62.9611	18.3589	0_0	0_0	0_0
TOM 03	1001 genomes	north_sweden	World	SAMN03326563	62.9619	18.35	0_0	0_0	0_0
TOM 04	1001 genomes	north_sweden	World	SAMN03326564	62.9619	18.35	0_0	0_0	0_0
TOM 06	1001 genomes	north_sweden	World	SAMN03326565	62.9622	18.35	0_0	0_0	0_0
TOM 07	1001 genomes	north_sweden	World	SAMN03326566	62.9614	18.3608	0_0	0_0	0_0
Tomegap-2	1001 genomes	south_sweden	World	SAMN03326567	55.7	13.2	0_0	0_0	0_0
Tottarp-2	1001 genomes	central_europe	World	SAMN03326568	56.27373	13.90045	0_0	0_0	0_0
TRÄ 01	1001 genomes	north_sweden	World	SAMN03326569	62.9169	18.4728	0_0	0_0	0_0
TV-4	1001 genomes	germany	World	SAMN03326570	55.5796	14.3336	0_0	0_0	0_0
TV-7	1001 genomes	germany	World	SAMN03326571	55.5796	14.334	0_0	0_0	0_0
TV-10	1001 genomes	admixed	World	SAMN03326572	55.5796	14.3336	0_0	0_0	0_0
TV-22	1001 genomes	germany	World	SAMN03326573	55.5796	14.3336	0_0	0_0	0_0
TV-30	1001 genomes	germany	World	SAMN03326574	55.5796	14.3336	0_0	0_0	0_0
TV-38	1001 genomes	south_sweden	World	SAMN03326575	55.5796	14.3336	0_0	0_0	0_0
UduI 1-11	1001 genomes	central_europe	World	SAMN03326576	49.2771	16.6314	0_0	0_0	0_0
UduI 3-36	1001 genomes	central_europe	World	SAMN03326577	49.2771	16.6314	0_0	0_0	0_0
UduI 4-9	1001 genomes	central_europe	World	SAMN03326578	49.2771	16.6314	0_0	0_0	0_0
Ull3-4	1001 genomes	south_sweden	World	SAMN03326579	56.06	13.97	0_0	0_0	0_0
ZdrI 1-23	1001 genomes	central_europe	World	SAMN03326580	49.3853	16.2544	0_0	0_0	0_0
ZdrI 2-9	1001 genomes	admixed	World	SAMN03326581	49.3853	16.2544	0_0	0_0	0_0
ZdrI 2-21	1001 genomes	central_europe	World	SAMN03326582	49.3853	16.2544	0_0	0_0	0_0
ANH-1	1001 genomes	western_europe	World	SAMN03326583	51.85	6.4333	0_0	0_0	0_0
CSHL-15	1001 genomes	germany	World	SAMN03326584	40.8585	-73.4675	0_0	0_0	0_0
CSHL-17	1001 genomes	germany	World	SAMN03326585	40.8585	-73.4675	0_0	0_0	0_0
CSHL-5	1001 genomes	germany	World	SAMN03326586	40.8585	-73.4675	0_0	0_0	0_0
FM-10	1001 genomes	germany	World	SAMN03326587	42.4489	-76.5072	0_0	0_0	0_0
FM-11	1001 genomes	germany	World	SAMN03326588	42.4489	-76.5072	0_0	0_0	0_0
HS-12	1001 genomes	germany	World	SAMN03326589	42.373	-71.0627	0_0	0_0	0_0
HS-17	1001 genomes	germany	World	SAMN03326590	42.373	-71.0627	0_0	0_0	0_0
KNO-15	1001 genomes	germany	World	SAMN03326591	41.2816	-86.621	0_0	0_0	0_0
Kz-13	1001 genomes	admixed	World	SAMN03326592	49.5	73.1	0_0	0_0	0_0
Ag-0	1001 genomes	western_europe	World	SAMN03326593	45	1.3	0_0	0_0	0_0
An-1	1001 genomes	admixed	World	SAMN03326594	51.2167	4.4	0_0	0_0	0_0
Bil-5	1001 genomes	north_sweden	World	SAMN03326595	63.324	18.484	0_0	0_0	0_0
Bil-7	1001 genomes	north_sweden	World	SAMN03326596	63.324	18.484	0_0	0_0	0_0
Bor-4	1001 genomes	central_europe	World	SAMN03326597	49.4013	16.2326	0_0	0_0	0_0
Br-0	1001 genomes	western_europe	World	SAMN03326598	49.2	16.6166	0_0	0_0	0_0
CIBC-17	1001 genomes	admixed	World	SAMN03326599	51.4083	-0.6383	0_0	0_0	0_0
CIBC-5	1001 genomes	western_europe	World	SAMN03326600	51.4083	-0.6383	0_0	0_0	0_0
Col-0	1001 genomes	germany	World	SAMN03326601	38.3	-92.3	0_0	0_0	0_0
Cvi-0	1001 genomes	relict	Santo Antao	SAMN03326602	15.1111	-23.6167	1_1	1_1	0_0
Eden-2	1001 genomes	north_sweden	World	SAMN03326603	62.877	18.177	0_0	0_0	0_0
Ei-2	1001 genomes	germany	World	SAMN03326604	50.3	6.3	0_0	0_0	0_0
Fäb-2	1001 genomes	north_sweden	World	SAMN03326605	63.0165	18.3174	0_0	0_0	0_0
Fäb-4	1001 genomes	north_sweden	World	SAMN03326606	63.0165	18.3174	0_0	0_0	0_0
Ga-0	1001 genomes	central_europe	World	SAMN03326607	50.3	8	0_0	0_0	0_0
Got-22	1001 genomes	admixed	World	SAMN03326608	51.5338	9.9355	0_0	0_0	0_0
Gu-0	1001 genomes	germany	World	SAMN03326609	50.3	8	0_0	0_0	0_0
HR-10	1001 genomes	western_europe	World	SAMN03326610	51.4083	-0.6383	0_0	0_0	0_0
HR-5	1001 genomes	western_europe	World	SAMN03326611	51.4083	-0.6383	0_0	0_0	0_0
Kin-0	1001 genomes	western_europe	World	SAMN03326612	44.46	-85.37	0_0	0_0	0_0
KNO-10	1001 genomes	germany	World	SAMN03326613	41.2816	-86.621	0_0	0_0	0_0
Kondara	1001 genomes	asia	World	SAMN03326614	38.48	68.49	0_0	0_0	0_0
Kz-9	1001 genomes	asia	World	SAMN03326615	49.5	73.1	0_0	0_0	0_0
Ler-1	1001 genomes	admixed	World	SAMN03326616	47.984	10.8719	0_0	0_0	0_0
LL-0	1001 genomes	spain	World	SAMN03326617	41.59	2.49	0_0	0_0	0_0
Ms-0	1001 genomes	asia	World	SAMN03326618	55.7522	37.6322	0_0	0_0	0_0
Mz-0	1001 genomes	germany	World	SAMN03326619	50.3	8.3	0_0	0_0	0_0
NFA-10	1001 genomes	western_europe	World	SAMN03326620	51.4083	-0.6383	0_0	0_0	0_0
NFA-8	1001 genomes	western_europe	World	SAMN03326621	51.4083	-0.6383	0_0	0_0	0_0
Nok-3	1001 genomes	germany	World	SAMN03326622	52.24	4.45	0_0	0_0	0_0
Pu2-23	1001 genomes	central_europe	World	SAMN03326623	49.42	16.36	0_0	0_0	0_0
Pu2-7	1001 genomes	central_europe	World	SAMN03326624	49.42	16.36	0_0	0_0	0_0
Pu2-8	1001 genomes	central_europe	World	SAMN03326625	49.42	16.36	0_0	0_0	0_0
Ra-0	1001 genomes	western_europe	World	SAMN03326626	46	3.3	0_0	0_0	0_0
Rennes-1	1001 genomes	western_europe	World	SAMN03326627	48.5	-1.41	0_0	0_0	0_0
Rennes-11	1001 genomes	western_europe	World	SAMN03326628	48.5	-1.41	0_0	0_0	0_0
Se-0	1001 genomes	spain	World	SAMN03326629	38.3333	-3.53333	0_0	0_0	0_0
Sorbo	1001 genomes	asia	World	SAMN03326630	38.35	68.48	0_0	0_0	0_0
Sq-1	1001 genomes	western_europe	World	SAMN03326631	51.4083	-0.6383	0_0	0_0	0_0
Sq-8	1001 genomes	western_europe	World	SAMN03326632	51.4083	-0.6383	0_0	0_0	0_0
Tamm-2	1001 genomes	north_sweden	World	SAMN03326633	60	23.5	0_0	0_0	0_0
Tamm-27	1001 genomes	north_sweden	World	SAMN03326634	60	23.5	0_0	0_0	0_0
Ts-1	1001 genomes	spain	World	SAMN03326635	41.7194	2.93056	0_0	0_0	0_0
Ts-5	1001 genomes	spain	World	SAMN03326636	41.7194	2.93056	0_0	0_0	0_0
Ull2-3	1001 genomes	germany	World	SAMN03326637	56.0648	13.9707	0_0	0_0	0_0
Ull2-5	1001 genomes	south_sweden	World	SAMN03326638	56.0648	13.9707	0_0	0_0	0_0
Uod-1	1001 genomes	central_europe	World	SAMN03326639	48.3	14.45	0_0	0_0	0_0
Uod-7	1001 genomes	central_europe	World	SAMN03326640	48.3	14.45	0_0	0_0	0_0
Wei-0	1001 genomes	central_europe	World	SAMN03326641	47.25	8.26	0_0	0_0	0_0
Ws-2	1001 genomes	admixed	World	SAMN03326642	52.3	30	0_0	0_0	0_0
Wt-5	1001 genomes	germany	World	SAMN03326643	52.3	9.3	0_0	0_0	0_0
Zdr-1	1001 genomes	central_europe	World	SAMN03326644	49.3853	16.2544	0_0	0_0	0_0
Abd-0	1001 genomes	western_europe	World	SAMN03326645	57.1539	-2.2207	0_0	0_0	0_0
Ak-1	1001 genomes	admixed	World	SAMN03326646	48.0683	7.62551	0_0	0_0	0_0
Alst-1	1001 genomes	western_europe	World	SAMN03326647	54.8	-2.4333	0_0	0_0	0_0
Amel-1	1001 genomes	admixed	World	SAMN03326648	53.448	5.73	0_0	0_0	0_0
Ang-0	1001 genomes	admixed	World	SAMN03326649	50.3	5.3	0_0	0_0	0_0
Appt-1	1001 genomes	germany	World	SAMN03326650	51.8333	5.5833	0_0	0_0	0_0
Aa-0	1001 genomes	germany	World	SAMN03326651	50.9167	9.57073	0_0	0_0	0_0
Baa-1	1001 genomes	germany	World	SAMN03326652	51.3333	6.1	0_0	0_0	0_0
Bs-1	1001 genomes	admixed	World	SAMN03326653	47.5	7.5	0_0	0_0	0_0
Benk-1	1001 genomes	germany	World	SAMN03326654	52	5.675	0_0	0_0	0_0
Bd-0	1001 genomes	south_sweden	World	SAMN03326655	52.4584	13.287	0_0	0_0	0_0
Ba-1	1001 genomes	germany	World	SAMN03326656	56.5459	-4.79821	0_0	0_0	0_0
Bl-1	1001 genomes	central_europe	World	SAMN03326657	44.5041	11.3396	0_0	0_0	0_0
Boot-1	1001 genomes	western_europe	World	SAMN03326658	54.4	-3.2667	0_0	0_0	0_0
Bch-1	1001 genomes	admixed	World	SAMN03326659	49.5166	9.3166	0_0	0_0	0_0
Bsch-0	1001 genomes	germany	World	SAMN03326660	50.0167	8.6667	0_0	0_0	0_0
Buckhorn Pass	1001 genomes	germany	World	SAMN03326661	41.3599	-122.755	0_0	0_0	0_0
Bu-0	1001 genomes	germany	World	SAMN03326662	50.5	9.5	0_0	0_0	0_0
Bur-0	1001 genomes	admixed	World	SAMN03326663	53.08	-9.07555556	0_0	0_0	0_0
Cal-0	1001 genomes	admixed	World	SAMN03326664	53.2699	-1.64293	0_0	0_0	0_0
Ca-0	1001 genomes	germany	World	SAMN03326665	50.2981	8.26607	0_0	0_0	0_0
Can-0	1001 genomes	relict	Africa	SAMN03326666	29.2144	-13.4811	0_0	0_0	0_0
Cnt-1	1001 genomes	western_europe	World	SAMN03326667	51.3	1.1	0_0	0_0	0_0
Ct-1	1001 genomes	central_europe	World	SAMN03326668	37.3	15	0_0	0_0	0_0
Cerv-1	1001 genomes	italy_balkan_caucasus	World	SAMN03326669	42	12.1	0_0	0_0	0_0
Chat-1	1001 genomes	western_europe	World	SAMN03326670	48.0717	1.33867	0_0	0_0	0_0
Chi-0	1001 genomes	admixed	World	SAMN03326671	53.7502	34.7361	0_0	0_0	0_0
Co-1	1001 genomes	italy_balkan_caucasus	World	SAMN03326672	40.12	-8.25	0_0	0_0	0_0
Co	1001 genomes	spain	World	SAMN03326673	40.2077	-8.42639	0_0	0_0	0_0
Com-1	1001 genomes	western_europe	World	SAMN03326674	49.416	2.823	0_0	0_0	0_0
Da-0	1001 genomes	germany	World	SAMN03326675	49.8724	8.65081	0_0	0_0	0_0
Di-G	1001 genomes	admixed	World	SAMN03326676	47.3239	5.04278	0_0	0_0	0_0
Do-0	1001 genomes	germany	World	SAMN03326677	50.7224	8.2372	0_0	0_0	0_0
Dra-0	1001 genomes	central_europe	World	SAMN03326678	49.4167	16.2667	0_0	0_0	0_0
Dr-0	1001 genomes	central_europe	World	SAMN03326679	51.051	13.7336	0_0	0_0	0_0
Durh-1	1001 genomes	western_europe	World	SAMN03326680	54.7761	-1.5733	0_0	0_0	0_0
Ema-1	1001 genomes	western_europe	World	SAMN03326681	51.3	0.5	0_0	0_0	0_0
Edi-0	1001 genomes	admixed	World	SAMN03326682	55.9494	-3.16028	0_0	0_0	0_0
El-0	1001 genomes	germany	World	SAMN03326683	51.5105	9.68253	0_0	0_0	0_0
En-2	1001 genomes	germany	World	SAMN03326684	50	8.5	0_0	0_0	0_0
En-D	1001 genomes	central_europe	World	SAMN03326685	50	8.5	0_0	0_0	0_0
Er-0	1001 genomes	germany	World	SAMN03326686	49.5955	11.0087	0_0	0_0	0_0
Es-0	1001 genomes	admixed	World	SAMN03326687	60.1997	24.5682	0_0	0_0	0_0
Est	1001 genomes	admixed	World	SAMN03326688	58.6656	24.9871	0_0	0_0	0_0
Et-0	1001 genomes	western_europe	World	SAMN03326689	44.6447	2.56481	0_0	0_0	0_0
Fr-2	1001 genomes	germany	World	SAMN03326690	50.1102	8.6822	0_0	0_0	0_0
Fi-0	1001 genomes	admixed	World	SAMN03326691	50.5	8.0167	0_0	0_0	0_0
Gel-1	1001 genomes	germany	World	SAMN03326692	51.0167	5.86667	0_0	0_0	0_0
Gie-0	1001 genomes	admixed	World	SAMN03326693	50.584	8.67825	0_0	0_0	0_0
Gr-5	1001 genomes	central_europe	World	SAMN03326694	47	15.5	0_0	0_0	0_0
Gre-0	1001 genomes	germany	World	SAMN03326695	43.178	-85.2532	0_0	0_0	0_0
Gd-1	1001 genomes	germany	World	SAMN03326696	53.5	10.5	0_0	0_0	0_0
Hs-0	1001 genomes	germany	World	SAMN03326697	52.24	9.44	0_0	0_0	0_0
Ha-0	1001 genomes	admixed	World	SAMN03326698	52.3721	9.73569	0_0	0_0	0_0
Hau-0	1001 genomes	south_sweden	World	SAMN03326699	55.675	12.5686	0_0	0_0	0_0
Hn-0	1001 genomes	germany	World	SAMN03326700	51.3472	8.28844	0_0	0_0	0_0
Hh-0	1001 genomes	admixed	World	SAMN03326701	54.4175	9.88682	0_0	0_0	0_0
Jm-0	1001 genomes	central_europe	World	SAMN03326702	49	15	0_0	0_0	0_0
Je-0	1001 genomes	admixed	World	SAMN03326703	50.927	11.587	0_0	0_0	0_0
Kas-1	1001 genomes	asia	World	SAMN03326704	35	77	0_0	0_0	0_0
Kn-0	1001 genomes	central_europe	World	SAMN03326705	54.8969	23.8924	0_0	0_0	0_0
Kil-0	1001 genomes	germany	World	SAMN03326706	55.6395	-5.66364	0_0	0_0	0_0
Kl-5	1001 genomes	germany	World	SAMN03326707	50.95	6.9666	0_0	0_0	0_0
Kb-0	1001 genomes	germany	World	SAMN03326708	50.1797	8.50861	0_0	0_0	0_0
Krot-0	1001 genomes	central_europe	World	SAMN03326709	49.631	11.5722	0_0	0_0	0_0
Kyoto	1001 genomes	central_europe	World	SAMN03326710	35.0085	135.752	0_0	0_0	0_0
Lan-0	1001 genomes	germany	World	SAMN03326711	55.6739	-3.78181	0_0	0_0	0_0
La-0	1001 genomes	admixed	World	SAMN03326712	52.7333	15.2333	0_0	0_0	0_0
Ler-0	1001 genomes	admixed	World	SAMN03326713	47.984	10.8719	0_0	0_0	0_0
Lm-2	1001 genomes	western_europe	World	SAMN03326714	48	0.5	0_0	0_0	0_0
Le-0	1001 genomes	admixed	World	SAMN03326715	52.1611	4.49015	0_0	0_0	0_0
Li-2:1	1001 genomes	central_europe	World	SAMN03326716	50.3833	8.0666	0_0	0_0	0_0
Li-7	1001 genomes	germany	World	SAMN03326717	50.3833	8.0666	0_0	0_0	0_0
Litva	1001 genomes	central_europe	World	SAMN03326718			0_0	0_0	0_0
Mnz-0	1001 genomes	germany	World	SAMN03326719	50.001	8.26664	0_0	0_0	0_0
Mv-0	1001 genomes	germany	World	SAMN03326720	41.3923	-70.6652	0_0	0_0	0_0
Me-0	1001 genomes	germany	World	SAMN03326721	51.9183	10.1138	0_0	0_0	0_0
Mh-0	1001 genomes	germany	World	SAMN03326722	50.95	20.5	0_0	0_0	0_0
Nw-0	1001 genomes	germany	World	SAMN03326723	50.5	8.5	0_0	0_0	0_0
Np-0	1001 genomes	admixed	World	SAMN03326724	52.6969	10.981	0_0	0_0	0_0
No-0	1001 genomes	central_europe	World	SAMN03326725	51.0581	13.2995	0_0	0_0	0_0
Ob-0	1001 genomes	germany	World	SAMN03326726	50.2	8.5833	0_0	0_0	0_0
Old-1	1001 genomes	germany	World	SAMN03326727	53.1667	8.2	0_0	0_0	0_0
Or-0	1001 genomes	germany	World	SAMN03326728	50.3827	8.01161	0_0	0_0	0_0
Ove-0	1001 genomes	germany	World	SAMN03326729	53.3422	8.42255	0_0	0_0	0_0
Oy-0	1001 genomes	admixed	World	SAMN03326730	60.385543	6.193019	0_0	0_0	0_0
Petergof	1001 genomes	central_europe	World	SAMN03326731	59	29	0_0	0_0	0_0
Pi-0	1001 genomes	central_europe	World	SAMN03326732	47.04	10.51	0_0	0_0	0_0
Pt-0	1001 genomes	admixed	World	SAMN03326733	53.476	10.6065	0_0	0_0	0_0
Pog-0	1001 genomes	western_europe	World	SAMN03326734	49.2655	-123.206	0_0	0_0	0_0
Pn-0	1001 genomes	western_europe	World	SAMN03326735	48.0653	-2.96591	0_0	0_0	0_0
Ragl-1	1001 genomes	admixed	World	SAMN03326736	54.3512	-3.41697	0_0	0_0	0_0
Rhen-1	1001 genomes	admixed	World	SAMN03326737	51.9667	5.56667	0_0	0_0	0_0
Rome-1	1001 genomes	admixed	World	SAMN03326738	42	12.1	0_0	0_0	0_0
Rou-0	1001 genomes	western_europe	World	SAMN03326739	49.4424	1.09849	0_0	0_0	0_0
Rsch-4	1001 genomes	germany	World	SAMN03326740	56.3	34	0_0	0_0	0_0
Rubezhnoe-1	1001 genomes	asia	World	SAMN03326741	49	38.28	0_0	0_0	0_0
Sf-1	1001 genomes	spain	World	SAMN03326742	41.7833	3.03333	0_0	0_0	0_0
Sf-2	1001 genomes	spain	World	SAMN03326743	41.7833	3.03333	0_0	0_0	0_0
Seattle-0	1001 genomes	western_europe	World	SAMN03326744	47	-122.2	0_0	0_0	0_0
Sei-0	1001 genomes	central_europe	World	SAMN03326745	46.5438	11.5614	0_0	0_0	0_0
Si-0	1001 genomes	germany	World	SAMN03326746	50.8738	8.02341	0_0	0_0	0_0
Su-0	1001 genomes	admixed	World	SAMN03326747	53.6473	-3.00733	0_0	0_0	0_0
Sp-0	1001 genomes	south_sweden	World	SAMN03326748	52.5339	13.181	0_0	0_0	0_0
Sg-1	1001 genomes	admixed	World	SAMN03326749	47.6667	9.5	0_0	0_0	0_0
Sten-0	1001 genomes	south_sweden	World	SAMN03326750	52.6058	11.8558	0_0	0_0	0_0
Stw-0	1001 genomes	central_europe	World	SAMN03326751	52	36	0_0	0_0	0_0
Ta-0	1001 genomes	central_europe	World	SAMN03326752	49.5	14.5	0_0	0_0	0_0
Tac-0	1001 genomes	central_europe	World	SAMN03326753	47.2413	-122.459	0_0	0_0	0_0
Tha-1	1001 genomes	admixed	World	SAMN03326754	52.08	4.3	0_0	0_0	0_0
Ting-1	1001 genomes	south_sweden	World	SAMN03326755	56.5	14.9	0_0	0_0	0_0
Tol-0	1001 genomes	germany	World	SAMN03326756	41.6639	-83.5553	0_0	0_0	0_0
Tol-2	1001 genomes	germany	World	SAMN03326757	41.6639	-83.5553	0_0	0_0	0_0
Tol-3	1001 genomes	germany	World	SAMN03326758	41.6639	-83.5553	0_0	0_0	0_0
Tscha-1	1001 genomes	central_europe	World	SAMN03326759	47.0748	9.9042	0_0	0_0	0_0
Tsu-0	1001 genomes	admixed	World	SAMN03326760	34.43	136.31	0_0	0_0	0_0
Tul-0	1001 genomes	germany	World	SAMN03326761	43.2708	-85.2563	0_0	0_0	0_0
Uk-1	1001 genomes	admixed	World	SAMN03326762	48.0333	7.7667	0_0	0_0	0_0
Utrecht	1001 genomes	admixed	World	SAMN03326763	52.0918	5.1145	0_0	0_0	0_0
Van-0	1001 genomes	western_europe	World	SAMN03326764	49.2655	-123.206	0_0	0_0	0_0
Ven-1	1001 genomes	admixed	World	SAMN03326765	52.0333	5.55	0_0	0_0	0_0
Vind-1	1001 genomes	western_europe	World	SAMN03326766	54.9902	-2.3671	0_0	0_0	0_0
Wa-1	1001 genomes	admixed	World	SAMN03326767	52.3	21	0_0	0_0	0_0
Ws-0.2	1001 genomes	central_europe	World	SAMN03326768	52.3	30	0_0	0_0	0_0
Wc-1	1001 genomes	admixed	World	SAMN03326769	52.6	10.0667	0_0	0_0	0_0
Wl-0	1001 genomes	central_europe	World	SAMN03326770	47.9299	10.8134	0_0	0_0	0_0
Wil-2	1001 genomes	central_europe	World	SAMN03326771	54.6833	25.3167	0_0	0_0	0_0
Wu-0	1001 genomes	germany	World	SAMN03326772	49.7878	9.9361	0_0	0_0	0_0
Yo-0	1001 genomes	germany	World	SAMN03326773	37.45	-119.35	0_0	0_0	0_0
Zu-0	1001 genomes	western_europe	World	SAMN03326774	47.3667	8.55	0_0	0_0	0_0
Zu-1	1001 genomes	admixed	World	SAMN03326775	47.3667	8.55	0_0	0_0	0_0
Db-1	1001 genomes	germany	World	SAMN03326776	50.3058	8.32213	0_0	0_0	0_0
Jl-3	1001 genomes	central_europe	World	SAMN03326777	49.2	16.6166	0_0	0_0	0_0
Ko-2	1001 genomes	central_europe	World	SAMN03326778			0_0	0_0	0_0
Nc-1	1001 genomes	admixed	World	SAMN03326779	48.6167	6.25	0_0	0_0	0_0
Da(1)-12	1001 genomes	central_europe	World	SAMN03326780			0_0	0_0	0_0
H55	1001 genomes	germany	World	SAMN03326781	49	15	0_0	0_0	0_0
RLD-1	1001 genomes	admixed	World	SAMN03326782			0_0	0_0	0_0
KEN	1001 genomes	germany	World	SAMN03326783	41.767	-72.677	0_0	0_0	0_0
WAR	1001 genomes	admixed	World	SAMN03326784	41.7302	-71.2825	0_0	0_0	0_0
RRS-7	1001 genomes	admixed	World	SAMN03326785	41.5609	-86.4251	0_0	0_0	0_0
RRS-10	1001 genomes	germany	World	SAMN03326786	41.5609	-86.4251	0_0	0_0	0_0
Vår2-1	1001 genomes	germany	World	SAMN03326787	55.58	14.334	0_0	0_0	0_0
Vår2-6	1001 genomes	germany	World	SAMN03326788	55.58	14.334	0_0	0_0	0_0
Lp2-2	1001 genomes	central_europe	World	SAMN03326789	49.38	16.81	0_0	0_0	0_0
Lp2-6	1001 genomes	central_europe	World	SAMN03326790	49.38	16.81	0_0	0_0	0_0
Pna-17	1001 genomes	germany	World	SAMN03326791	42.0945	-86.3253	0_0	0_0	0_0
Rmx-A180	1001 genomes	germany	World	SAMN03326792	42.036	-86.511	0_0	0_0	0_0
627RMX-1MN4	1001 genomes	germany	World	SAMN03326793	42.0333	-86.5128	0_0	0_0	0_0
627RMX-1MN5	1001 genomes	germany	World	SAMN03326794	42.0333	-86.5128	0_0	0_0	0_0
627ME-13Y1	1001 genomes	germany	World	SAMN03326795	42.093	-86.359	0_0	0_0	0_0
627ME-1MI1	1001 genomes	germany	World	SAMN03326796	42.093	-86.359	0_0	0_0	0_0
KNO1.37	1001 genomes	germany	World	SAMN03326797	41.273	-86.625	0_0	0_0	0_0
KNO2.41	1001 genomes	germany	World	SAMN03326798	41.273	-86.625	0_0	0_0	0_0
KNO2.54	1001 genomes	germany	World	SAMN03326799	41.273	-86.625	0_0	0_0	0_0
PNA3.10	1001 genomes	germany	World	SAMN03326800	42.0945	-86.3253	0_0	0_0	0_0
PNA3.40	1001 genomes	germany	World	SAMN03326801	42.0945	-86.3253	0_0	0_0	0_0
PT1.52	1001 genomes	germany	World	SAMN03326802	41.3423	-86.7368	0_0	0_0	0_0
PT1.85	1001 genomes	germany	World	SAMN03326803	41.3423	-86.7368	0_0	0_0	0_0
PT2.21	1001 genomes	germany	World	SAMN03326804	41.3423	-86.7368	0_0	0_0	0_0
RMX3.22	1001 genomes	germany	World	SAMN03326805	42.036	-86.511	0_0	0_0	0_0
RMX4.118	1001 genomes	germany	World	SAMN03326806	42.036	-86.511	0_0	0_0	0_0
Gy-0	1001 genomes	western_europe	World	SAMN03326807	49	2	0_0	0_0	0_0
Lis-2	1001 genomes	south_sweden	World	SAMN03326808	56.0328	14.775	0_0	0_0	0_0
THÖ 03	1001 genomes	north_sweden	World	SAMN03326809	62.7989	17.9103	0_0	0_0	0_0
Algutsrum	1001 genomes	south_sweden	World	SAMN03326810	56.68	16.5	0_0	0_0	0_0
Brö1-6	1001 genomes	south_sweden	World	SAMN03326811	56.3	16	0_0	0_0	0_0
Dem-4	1001 genomes	germany	World	SAMN03326812	41.1876	-87.1923	0_0	0_0	0_0
Gul1-2	1001 genomes	south_sweden	World	SAMN03326813	56.4606	15.8127	0_0	0_0	0_0
Hod	1001 genomes	central_europe	World	SAMN03326814	48.8	17.1	0_0	0_0	0_0
HSm	1001 genomes	central_europe	World	SAMN03326815	49.33	15.76	0_0	0_0	0_0
Kävlinge-1	1001 genomes	south_sweden	World	SAMN03326816	55.8	13.1	0_0	0_0	0_0
Kent	1001 genomes	germany	World	SAMN03326817	51.15	0.4	0_0	0_0	0_0
PHW-3	1001 genomes	germany	World	SAMN03326818	51	7	0_0	0_0	0_0
Kulturen-1	1001 genomes	south_sweden	World	SAMN03326819	55.705	13.196	0_0	0_0	0_0
Liarum	1001 genomes	south_sweden	World	SAMN03326820	55.9473	13.821	0_0	0_0	0_0
Lillö-1	1001 genomes	south_sweden	World	SAMN03326821	56.1494	15.7884	0_0	0_0	0_0
PHW-2	1001 genomes	western_europe	World	SAMN03326822	43.7703	11.2547	0_0	0_0	0_0
PHW-34	1001 genomes	western_europe	World	SAMN03326823	48.6103	2.3086	0_0	0_0	0_0
NC-6	1001 genomes	germany	World	SAMN03326824	35	-79.18	0_0	0_0	0_0
San-2	1001 genomes	south_sweden	World	SAMN03326825	56.07	13.74	0_0	0_0	0_0
Vimmerby	1001 genomes	south_sweden	World	SAMN03326826	57.7	15.8	0_0	0_0	0_0
Bå1-2	1001 genomes	admixed	World	SAMN03326827	56.4	12.9	0_0	0_0	0_0
Bå4-1	1001 genomes	south_sweden	World	SAMN03326828	56.4	12.9	0_0	0_0	0_0
Bå5-1	1001 genomes	south_sweden	World	SAMN03326829	56.4	12.9	0_0	0_0	0_0
Bla-1	1001 genomes	spain	World	SAMN03326830	41.6833	2.8	0_0	0_0	0_0
Dra3-1	1001 genomes	south_sweden	World	SAMN03326831	55.76	14.12	0_0	0_0	0_0
DraII-1	1001 genomes	central_europe	World	SAMN03326832	49.4112	16.2815	0_0	0_0	0_0
DraIII-1	1001 genomes	central_europe	World	SAMN03326833	49.4112	16.2815	0_0	0_0	0_0
En-1	1001 genomes	central_europe	World	SAMN03326834	50	8.5	0_0	0_0	0_0
Ge-0	1001 genomes	western_europe	World	SAMN03326835	46.5	6.08	0_0	0_0	0_0
Hov4-1	1001 genomes	south_sweden	World	SAMN03326836	56.1	13.74	0_0	0_0	0_0
Hovdala-6	1001 genomes	south_sweden	World	SAMN03326837	56.1	13.74	0_0	0_0	0_0
In-0	1001 genomes	central_europe	World	SAMN03326838	47.5	11.5	0_0	0_0	0_0
Is-0	1001 genomes	germany	World	SAMN03326839	50.5	7.5	0_0	0_0	0_0
Lis-1	1001 genomes	south_sweden	World	SAMN03326840	56.0328	14.775	0_0	0_0	0_0
Lu-1	1001 genomes	admixed	World	SAMN03326841	55.71	13.2	0_0	0_0	0_0
Lund	1001 genomes	south_sweden	World	SAMN03326842	55.71	13.2	0_0	0_0	0_0
Mir-0	1001 genomes	western_europe	World	SAMN03326843	44	12.37	0_0	0_0	0_0
Na-1	1001 genomes	admixed	World	SAMN03326844	47.5	1.5	0_0	0_0	0_0
Ost-0	1001 genomes	north_sweden	World	SAMN03326845	60.25	18.37	0_0	0_0	0_0
Per-1	1001 genomes	asia	World	SAMN03326846	58	56.3167	0_0	0_0	0_0
Pla-0	1001 genomes	spain	World	SAMN03326847	41.5	2.25	0_0	0_0	0_0
Rak-2	1001 genomes	central_europe	World	SAMN03326848	49	16	0_0	0_0	0_0
Rd-0	1001 genomes	admixed	World	SAMN03326849	50.5	8.5	0_0	0_0	0_0
Rev-1	1001 genomes	south_sweden	World	SAMN03326850	55.6942	13.4504	0_0	0_0	0_0
Sanna-2	1001 genomes	north_sweden	World	SAMN03326851	62.69	18	0_0	0_0	0_0
Sr:5	1001 genomes	central_europe	World	SAMN03326852	58.9	11.2	0_0	0_0	0_0
St-0	1001 genomes	germany	World	SAMN03326853	59	18	0_0	0_0	0_0
Wil-1	1001 genomes	central_europe	World	SAMN03326854	54.6833	25.3167	0_0	0_0	0_0
Kelsterbach-4	1001 genomes	germany	World	SAMN03326855	50.0667	8.5333	0_0	0_0	0_0
Fjä1-1	1001 genomes	south_sweden	World	SAMN03326856	56.06	14.29	0_0	0_0	0_0
Kas-2	1001 genomes	asia	World	SAMN03326857	35	77	0_0	0_0	0_0
Ull1-1	1001 genomes	south_sweden	World	SAMN03326858	56.06	13.97	0_0	0_0	0_0
Ull2-13	1001 genomes	south_sweden	World	SAMN03326859	56.0648	13.9707	0_0	0_0	0_0
LP3413.31	1001 genomes	germany	World	SAMN03326860	41.6862	-86.8513	0_0	0_0	0_0
LP3413.53	1001 genomes	germany	World	SAMN03326861	41.6862	-86.8513	0_0	0_0	0_0
328PNA062	1001 genomes	germany	World	SAMN03326862	42.0945	-86.3253	0_0	0_0	0_0
11PNA1.14	1001 genomes	germany	World	SAMN03326863	42.0945	-86.3253	0_0	0_0	0_0
RMX413.85	1001 genomes	germany	World	SAMN03326864	42.036	-86.511	0_0	0_0	0_0
Vinslöv	1001 genomes	south_sweden	World	SAMN03326865	56.1	13.9167	0_0	0_0	0_0
Västervik	1001 genomes	admixed	World	SAMN03326866	57.75	16.6333	0_0	0_0	0_0
Xan-3	1001 genomes	italy_balkan_caucasus	World	SAMN03326867	38.6536	48.7992	0_0	0_0	0_0
Xan-5	1001 genomes	italy_balkan_caucasus	World	SAMN03326868	38.6536	48.7992	0_0	0_0	0_0
Xan-6	1001 genomes	italy_balkan_caucasus	World	SAMN03326869	38.6536	48.7992	0_0	0_0	0_0
Lerik1-4	1001 genomes	italy_balkan_caucasus	World	SAMN03326870	38.7406	48.6131	0_0	0_0	0_0
Lerik1-7	1001 genomes	italy_balkan_caucasus	World	SAMN03326871	38.7406	48.6131	0_0	0_0	0_0
Lerik2-1	1001 genomes	italy_balkan_caucasus	World	SAMN03326872	38.7833	48.5517	0_0	0_0	0_0
Lerik2-3	1001 genomes	italy_balkan_caucasus	World	SAMN03326873	38.7833	48.5517	0_0	0_0	0_0
Lerik2-6	1001 genomes	italy_balkan_caucasus	World	SAMN03326874	38.7833	48.5517	0_0	0_0	0_0
Lerik2-7	1001 genomes	italy_balkan_caucasus	World	SAMN03326875	38.7833	48.5517	0_0	0_0	0_0
Nar-3	1001 genomes	italy_balkan_caucasus	World	SAMN03326876	38.9522	48.925	0_0	0_0	0_0
Nar-5	1001 genomes	italy_balkan_caucasus	World	SAMN03326877	38.9522	48.925	0_0	0_0	0_0
Istisu-5	1001 genomes	italy_balkan_caucasus	World	SAMN03326878	38.9786	48.5594	0_0	0_0	0_0
Istisu-9	1001 genomes	italy_balkan_caucasus	World	SAMN03326879	38.9786	48.5594	0_0	0_0	0_0
Lag1-2	1001 genomes	italy_balkan_caucasus	World	SAMN03326880	41.8296	46.2831	0_0	0_0	0_0
Lag1-4	1001 genomes	italy_balkan_caucasus	World	SAMN03326881	41.8296	46.2831	0_0	0_0	0_0
Lag1-5	1001 genomes	italy_balkan_caucasus	World	SAMN03326882	41.8296	46.2831	0_0	0_0	0_0
Lag1-6	1001 genomes	italy_balkan_caucasus	World	SAMN03326883	41.8296	46.2831	0_0	0_0	0_0
Lag1-7	1001 genomes	italy_balkan_caucasus	World	SAMN03326884	41.8296	46.2831	0_0	0_0	0_0
Lag1-8	1001 genomes	italy_balkan_caucasus	World	SAMN03326885	41.8296	46.2831	0_0	0_0	0_0
Lag2-4	1001 genomes	italy_balkan_caucasus	World	SAMN03326886	41.8296	46.2831	0_0	0_0	0_0
Lag2-6	1001 genomes	italy_balkan_caucasus	World	SAMN03326887	41.8296	46.2831	0_0	0_0	0_0
Lag2-7	1001 genomes	italy_balkan_caucasus	World	SAMN03326888	41.8296	46.2831	0_0	0_0	0_0
Lag2-10	1001 genomes	italy_balkan_caucasus	World	SAMN03326889	41.8296	46.2831	0_0	0_0	0_0
Bak-5	1001 genomes	italy_balkan_caucasus	World	SAMN03326890	41.7942	43.4767	0_0	0_0	0_0
Geg-14	1001 genomes	asia	World	SAMN03326891	40.1408	44.8203	0_0	0_0	0_0
Yeg-2	1001 genomes	asia	World	SAMN03326892	39.8692	45.3622	0_0	0_0	0_0
Yeg-4	1001 genomes	asia	World	SAMN03326893	39.8692	45.3622	0_0	0_0	0_0
Yeg-5	1001 genomes	asia	World	SAMN03326894	39.8692	45.3622	0_0	0_0	0_0
Yeg-7	1001 genomes	asia	World	SAMN03326895	39.8692	45.3622	0_0	0_0	0_0
Yeg-8	1001 genomes	asia	World	SAMN03326896	39.8692	45.3622	0_0	0_0	0_0
Edi-1	1001 genomes	western_europe	World	SAMN03326897	55.9681	-3.21833	0_0	0_0	0_0
Ullapool-8	1001 genomes	western_europe	World	SAMN03326898	57.9	-5.1525	0_0	0_0	0_0
Gol-2	1001 genomes	western_europe	World	SAMN03326899	57.9672	-3.96722	0_0	0_0	0_0
Ådal 1	1001 genomes	north_sweden	World	SAMN03326900	62.8622	18.336	0_0	0_0	0_0
Ådal 3	1001 genomes	north_sweden	World	SAMN03326901	62.8622	18.336	0_0	0_0	0_0
Bar 1	1001 genomes	north_sweden	World	SAMN03326902	62.8698	18.381	0_0	0_0	0_0
Bön 1	1001 genomes	admixed	World	SAMN03326903	62.8794	18.4473	0_0	0_0	0_0
Böt 1	1001 genomes	south_sweden	World	SAMN03326904	57.7133	15.0689	0_0	0_0	0_0
Dju-1	1001 genomes	admixed	World	SAMN03326905	57.3089	18.1512	0_0	0_0	0_0
Död 2	1001 genomes	south_sweden	World	SAMN03326906	57.2608	16.3675	0_0	0_0	0_0
Död 3	1001 genomes	south_sweden	World	SAMN03326907	57.2608	16.3675	0_0	0_0	0_0
EdJ 2	1001 genomes	north_sweden	World	SAMN03326908	62.9147	18.4045	0_0	0_0	0_0
EkS 2	1001 genomes	south_sweden	World	SAMN03326909	57.6781	14.9986	0_0	0_0	0_0
EkS 3	1001 genomes	south_sweden	World	SAMN03326910	57.6781	14.9986	0_0	0_0	0_0
FäL 1	1001 genomes	north_sweden	World	SAMN03326911	63.016	18.3175	0_0	0_0	0_0
FlyA 3	1001 genomes	south_sweden	World	SAMN03326912	55.7488	13.3742	0_0	0_0	0_0
Fri 1	1001 genomes	admixed	World	SAMN03326913	55.8106	14.2091	0_0	0_0	0_0
Fri 2	1001 genomes	admixed	World	SAMN03326914	55.8106	14.2091	0_0	0_0	0_0
Fri 3	1001 genomes	admixed	World	SAMN03326915	55.8106	14.2091	0_0	0_0	0_0
Grön 12	1001 genomes	north_sweden	World	SAMN03326916	62.806	18.1896	0_0	0_0	0_0
Grön 14	1001 genomes	north_sweden	World	SAMN03326917	62.806	18.1896	0_0	0_0	0_0
Hadd-1	1001 genomes	south_sweden	World	SAMN03326918	57.3263	15.8979	0_0	0_0	0_0
Hadd-2	1001 genomes	south_sweden	World	SAMN03326919	57.3263	15.8979	0_0	0_0	0_0
Hadd-3	1001 genomes	south_sweden	World	SAMN03326920	57.3263	15.8979	0_0	0_0	0_0
Hag-2	1001 genomes	admixed	World	SAMN03326921	56.5804	16.4063	0_0	0_0	0_0
Hal-1	1001 genomes	south_sweden	World	SAMN03326922	57.5089	15.0105	0_0	0_0	0_0
Hamm-1	1001 genomes	south_sweden	World	SAMN03326923	55.4234	13.9905	0_0	0_0	0_0
Hel-3	1001 genomes	south_sweden	World	SAMN03326924	57.8765	14.8549	0_0	0_0	0_0
HolA-1 1	1001 genomes	south_sweden	World	SAMN03326925	55.7491	13.399	0_0	0_0	0_0
HolA-1 2	1001 genomes	south_sweden	World	SAMN03326926	55.7491	13.399	0_0	0_0	0_0
HolA-2 2	1001 genomes	south_sweden	World	SAMN03326927	55.7491	13.399	0_0	0_0	0_0
Kal 1	1001 genomes	south_sweden	World	SAMN03326928	56.047	13.9519	0_0	0_0	0_0
Kia 1	1001 genomes	south_sweden	World	SAMN03326929	56.0573	14.302	0_0	0_0	0_0
Kor 3	1001 genomes	south_sweden	World	SAMN03326930	57.2746	16.1494	0_0	0_0	0_0
Kor 4	1001 genomes	south_sweden	World	SAMN03326931	57.2746	16.1494	0_0	0_0	0_0
Kru-3	1001 genomes	south_sweden	World	SAMN03326932	57.7215	18.3837	0_0	0_0	0_0
Lan 1	1001 genomes	south_sweden	World	SAMN03326933	55.9745	14.3997	0_0	0_0	0_0
Näs 2	1001 genomes	north_sweden	World	SAMN03326934	62.8815	18.4055	0_0	0_0	0_0
Nyl 13	1001 genomes	north_sweden	World	SAMN03326935	62.9513	18.2763	0_0	0_0	0_0
Puk-1	1001 genomes	south_sweden	World	SAMN03326936	56.1633	14.6806	0_0	0_0	0_0
Puk-2	1001 genomes	south_sweden	World	SAMN03326937	56.1633	14.6806	0_0	0_0	0_0
Sim-1	1001 genomes	germany	World	SAMN03326938	55.5678	14.3398	0_0	0_0	0_0
Spro 1	1001 genomes	south_sweden	World	SAMN03326939	57.2545	18.2109	0_0	0_0	0_0
Spro 2	1001 genomes	south_sweden	World	SAMN03326940	57.2545	18.2109	0_0	0_0	0_0
Spro 3	1001 genomes	south_sweden	World	SAMN03326941	57.2545	18.2109	0_0	0_0	0_0
Stenk-2	1001 genomes	south_sweden	World	SAMN03326942	57.8009	18.5162	0_0	0_0	0_0
Stenk-3	1001 genomes	south_sweden	World	SAMN03326943	57.8009	18.5162	0_0	0_0	0_0
Stenk-4	1001 genomes	south_sweden	World	SAMN03326944	57.8009	18.5162	0_0	0_0	0_0
Tur-4	1001 genomes	south_sweden	World	SAMN03326945	57.6511	14.8043	0_0	0_0	0_0
Ull-A-1	1001 genomes	south_sweden	World	SAMN03326946	56.0648	13.9707	0_0	0_0	0_0
VårA 1	1001 genomes	germany	World	SAMN03326947	55.5796	14.3336	0_0	0_0	0_0
Yst-1	1001 genomes	south_sweden	World	SAMN03326948	55.4242	13.8484	0_0	0_0	0_0
11C1	1001 genomes	western_europe	World	SAMN03326949	55.8877	-3.21072	0_0	0_0	0_0
IP-Alo-0	1001 genomes	admixed	World	SAMN03326950	40.11	-7.47	0_0	0_0	0_0
IP-Coa-0	1001 genomes	spain	World	SAMN03326951	38.45	-7.5	0_0	0_0	0_0
IP-Mos-1	1001 genomes	admixed	World	SAMN03326952	40.04	-7.11	0_0	0_0	0_0
IP-Reg-0	1001 genomes	spain	World	SAMN03326953	39.29	-7.4	0_0	0_0	0_0
IP-Rei-0	1001 genomes	spain	World	SAMN03326954	38.75	-7.59	0_0	0_0	0_0
IP-Vav-0	1001 genomes	spain	World	SAMN03326955	38.53	-8.02	0_0	0_0	0_0
IP-Vid-1	1001 genomes	spain	World	SAMN03326956	38.22	-7.84	0_0	0_0	0_0
IP-Adc-5	1001 genomes	admixed	World	SAMN03326957	38.77	-4.07	0_0	0_0	0_0
IP-Adm-0	1001 genomes	spain	World	SAMN03326958	39.15	-4.54	0_0	0_0	0_0
IP-Ala-0	1001 genomes	spain	World	SAMN03326959	39.72	-6.89	0_0	0_0	0_0
IP-All-0	1001 genomes	western_europe	World	SAMN03326960	42.19	-7.8	0_0	0_0	0_0
IP-Alm-0	1001 genomes	spain	World	SAMN03326961	39.88	-0.36	0_0	0_0	0_0
IP-Ang-0	1001 genomes	spain	World	SAMN03326962	41.94	2.64	0_0	0_0	0_0
IP-Ara-4	1001 genomes	spain	World	SAMN03326963	41.7	-3.68	0_0	0_0	0_0
IP-Bar-1	1001 genomes	spain	World	SAMN03326964	41.43	2.13	0_0	0_0	0_0
IP-Bea-0	1001 genomes	spain	World	SAMN03326965	36.52	-5.27	0_0	0_0	0_0
IP-Ben-0	1001 genomes	admixed	World	SAMN03326966	38.37	-2.66	0_0	0_0	0_0
IP-Ber-0	1001 genomes	spain	World	SAMN03326967	42.52	-0.56	0_0	0_0	0_0
IP-Bis-0	1001 genomes	spain	World	SAMN03326968	42.49	0.54	0_0	0_0	0_0
IP-Cab-3	1001 genomes	spain	World	SAMN03326969	41.54	2.39	0_0	0_0	0_0
IP-Cad-0	1001 genomes	admixed	World	SAMN03326970	40.37	-5.74	0_0	0_0	0_0
IP-Cal-0	1001 genomes	spain	World	SAMN03326971	40.94	-1.37	0_0	0_0	0_0
IP-Cap-1	1001 genomes	admixed	World	SAMN03326972	36.97	-3.36	0_0	0_0	0_0
IP-Car-1	1001 genomes	admixed	World	SAMN03326973	38.25	-4.32	0_0	0_0	0_0
IP-Cdc-3	1001 genomes	spain	World	SAMN03326974	41.21	-4.54	0_0	0_0	0_0
IP-Cdo-0	1001 genomes	spain	World	SAMN03326975	42.23	-4.64	0_0	0_0	0_0
IP-Cem-0	1001 genomes	relict	World	SAMN03326976	41.15	-4.32	0_0	0_0	0_0
IP-Cmo-3	1001 genomes	spain	World	SAMN03326977	40.05	-4.65	0_0	0_0	0_0
IP-Coc-1	1001 genomes	spain	World	SAMN03326978	42.31	3.19	0_0	0_0	0_0
IP-Cor-0	1001 genomes	admixed	World	SAMN03326979	40.83	-2	0_0	0_0	0_0
IP-Cum-1	1001 genomes	spain	World	SAMN03326980	38.07	-6.66	0_0	0_0	0_0
IP-Deh-1	1001 genomes	spain	World	SAMN03326981	40.29	-6.67	0_0	0_0	0_0
IP-Elb-0	1001 genomes	spain	World	SAMN03326982	41.81	2.34	0_0	0_0	0_0
IP-Fue-2	1001 genomes	spain	World	SAMN03326983	38.26	-5.42	0_0	0_0	0_0
IP-Fun-0	1001 genomes	relict	World	SAMN03326984	40.79	-4.05	0_0	0_0	0_0
IP-Gra-0	1001 genomes	relict	World	SAMN03326985	36.77	-5.39	0_0	0_0	0_0
IP-Gua-1	1001 genomes	spain	World	SAMN03326986	39.4	-5.33	0_0	0_0	0_0
IP-Her-12	1001 genomes	relict	World	SAMN03326987	39.4	-5.78	0_0	0_0	0_0
IP-Hom-4	1001 genomes	spain	World	SAMN03326988	40.82	-1.68	0_0	0_0	0_0
IP-Hor-0	1001 genomes	spain	World	SAMN03326989	41.67	2.62	0_0	0_0	0_0
IP-Hoy-0	1001 genomes	admixed	World	SAMN03326990	40.4	-5	0_0	0_0	0_0
IP-Hum-2	1001 genomes	relict	World	SAMN03326991	42.23	-3.69	0_0	0_0	0_0
IP-Iso-4	1001 genomes	relict	World	SAMN03326992	43.05	-5.37	0_0	0_0	0_0
IP-Jim-1	1001 genomes	admixed	World	SAMN03326993	42.28	-5.92	0_0	0_0	0_0
IP-Lab-7	1001 genomes	admixed	World	SAMN03326994	40.87	-4.5	0_0	0_0	0_0
IP-Ldd-0	1001 genomes	spain	World	SAMN03326995	41.58	-4.71	0_0	0_0	0_0
IP-Lso-0	1001 genomes	relict	World	SAMN03326996	38.86	-3.16	0_0	0_0	0_0
IP-Mar-1	1001 genomes	relict	World	SAMN03326997	39.58	-3.93	0_0	0_0	0_0
IP-Men-2	1001 genomes	spain	World	SAMN03326998	39.66	-4.34	0_0	0_0	0_0
IP-Moa-0	1001 genomes	spain	World	SAMN03326999	42.46	0.7	0_0	0_0	0_0
IP-Moc-11	1001 genomes	admixed	World	SAMN03327000	41.57	-5.64	0_0	0_0	0_0
IP-Mon-5	1001 genomes	admixed	World	SAMN03327001	38.06	-4.38	0_0	0_0	0_0
IP-Mot-0	1001 genomes	spain	World	SAMN03327002	38.19	-6.24	0_0	0_0	0_0
IP-Mun-0	1001 genomes	admixed	World	SAMN03327003	40.71	-5.04	0_0	0_0	0_0
IP-Mur-0	1001 genomes	spain	World	SAMN03327004	41.67	2	0_0	0_0	0_0
IP-Nog-17	1001 genomes	spain	World	SAMN03327005	40.45	-1.6	0_0	0_0	0_0
IP-Orb-10	1001 genomes	admixed	World	SAMN03327006	42.97	-1.23	0_0	0_0	0_0
IP-Pal-0	1001 genomes	spain	World	SAMN03327007	42.34	1.3	0_0	0_0	0_0
IP-Pan-0	1001 genomes	spain	World	SAMN03327008	42.76	-0.23	0_0	0_0	0_0
IP-Pds-1	1001 genomes	western_europe	World	SAMN03327009	42.87	-6.45	0_0	0_0	0_0
IP-Pro-0	1001 genomes	western_europe	World	SAMN03327010	43.28	-6.01	0_0	0_0	0_0
IP-Rds-0	1001 genomes	spain	World	SAMN03327011	41.86	2.99	0_0	0_0	0_0
IP-Rel-0	1001 genomes	relict	World	SAMN03327012	38.6	-2.7	0_0	0_0	0_0
IP-Rev-0	1001 genomes	admixed	World	SAMN03327013	40.86	-4.11	0_0	0_0	0_0
IP-Ria-0	1001 genomes	spain	World	SAMN03327014	42.34	2.17	0_0	0_0	0_0
IP-Sac-0	1001 genomes	western_europe	World	SAMN03327015	42.13	-6.7	0_0	0_0	0_0
IP-San-10	1001 genomes	admixed	World	SAMN03327016	38.33	-3.51	0_0	0_0	0_0
IP-Sdv-3	1001 genomes	admixed	World	SAMN03327017	42.84	-5.12	0_0	0_0	0_0
IP-Ses-0	1001 genomes	spain	World	SAMN03327018	41.48	-1.63	0_0	0_0	0_0
IP-Sne-0	1001 genomes	relict	World	SAMN03327019	37.09	-3.38	0_0	0_0	0_0
IP-Stp-0	1001 genomes	spain	World	SAMN03327020	41.19	-3.58	0_0	0_0	0_0
IP-Svi-0	1001 genomes	western_europe	World	SAMN03327021	43.4	-7.39	0_0	0_0	0_0
IP-Tam-0	1001 genomes	spain	World	SAMN03327022	41.03	-3.27	0_0	0_0	0_0
IP-Tdc-0	1001 genomes	spain	World	SAMN03327023	41.5	-1.88	0_0	0_0	0_0
IP-Tol-7	1001 genomes	spain	World	SAMN03327024	42.11	0.6	0_0	0_0	0_0
IP-Tor-1	1001 genomes	spain	World	SAMN03327025	41.6	-2.83	0_0	0_0	0_0
IP-Trs-0	1001 genomes	western_europe	World	SAMN03327026	43.37	-5.49	0_0	0_0	0_0
IP-Vad-0	1001 genomes	admixed	World	SAMN03327027	42.86	-3.59	0_0	0_0	0_0
IP-Vae-2	1001 genomes	admixed	World	SAMN03327028	42.1	-5.44	0_0	0_0	0_0
IP-Vaz-0	1001 genomes	spain	World	SAMN03327029	42.26	-2.99	0_0	0_0	0_0
IP-Vdm-0	1001 genomes	spain	World	SAMN03327030	42.04	1.01	0_0	0_0	0_0
IP-Vdt-0	1001 genomes	admixed	World	SAMN03327031	40.89	-5.5	0_0	0_0	0_0
IP-Ver-5	1001 genomes	admixed	World	SAMN03327032	41.95	-7.45	0_0	0_0	0_0
IP-Vig-1	1001 genomes	spain	World	SAMN03327033	42.31	-2.53	0_0	0_0	0_0
IP-Vim-0	1001 genomes	relict	World	SAMN03327034	41.88	-6.51	0_0	0_0	0_0
IP-Vin-0	1001 genomes	western_europe	World	SAMN03327035	42.8	-5.77	0_0	0_0	0_0
IP-Vis-0	1001 genomes	relict	World	SAMN03327036	39.85	-6.04	0_0	0_0	0_0
IP-Voz-0	1001 genomes	spain	World	SAMN03327037	41.85	-1.88	0_0	0_0	0_0
IP-Vpa-1	1001 genomes	spain	World	SAMN03327038	40.5	-3.96	0_0	0_0	0_0
Aitba-1	1001 genomes	relict	Africa	SAMN03327039	31.48	-7.45	0_0	0_0	0_0
Panik-1	1001 genomes	asia	World	SAMN03327040	53.05	52.15	0_0	0_0	0_0
Karag-2	1001 genomes	asia	World	SAMN03327041	51.37	59.44	0_0	0_0	0_0
Adam-1	1001 genomes	asia	World	SAMN03327042	51.41	59.98	0_0	0_0	0_0
Lesno-4	1001 genomes	asia	World	SAMN03327043	53.04	51.96	0_0	0_0	0_0
Lesno-1	1001 genomes	asia	World	SAMN03327044	53.04	51.9	0_0	0_0	0_0
Lesno-2	1001 genomes	asia	World	SAMN03327045	53.04	51.94	0_0	0_0	0_0
Balan-1	1001 genomes	italy_balkan_caucasus	World	SAMN03327046	55.36	61.41	0_0	0_0	0_0
Parti-1	1001 genomes	asia	World	SAMN03327047	52.99	52.16	0_0	0_0	0_0
Krazo-1	1001 genomes	asia	World	SAMN03327048	53.06	51.96	0_0	0_0	0_0
Karag-1	1001 genomes	asia	World	SAMN03327049	51.37	59.44	0_0	0_0	0_0
Basta-1	1001 genomes	asia	World	SAMN03327050	51.84	79.48	0_0	0_0	0_0
Basta-2	1001 genomes	asia	World	SAMN03327051	51.82	79.48	0_0	0_0	0_0
Basta-3	1001 genomes	asia	World	SAMN03327052	51.84	79.46	0_0	0_0	0_0
Bijisk-4	1001 genomes	admixed	World	SAMN03327053	52.52	85.27	0_0	0_0	0_0
Chaba-2	1001 genomes	asia	World	SAMN03327054	53.6	79.37	0_0	0_0	0_0
Kolyv-2	1001 genomes	asia	World	SAMN03327055	51.31	82.59	0_0	0_0	0_0
Kolyv-3	1001 genomes	asia	World	SAMN03327056	51.36	82.59	0_0	0_0	0_0
Kolyv-5	1001 genomes	asia	World	SAMN03327057	51.32	82.55	0_0	0_0	0_0
Kolyv-6	1001 genomes	asia	World	SAMN03327058	51.33	82.54	0_0	0_0	0_0
K-oze-1	1001 genomes	asia	World	SAMN03327059	51.35	82.18	0_0	0_0	0_0
K-oze-3	1001 genomes	asia	World	SAMN03327060	51.34	82.16	0_0	0_0	0_0
Lebja-1	1001 genomes	asia	World	SAMN03327061	51.65	80.79	0_0	0_0	0_0
Lebja-2	1001 genomes	asia	World	SAMN03327062	51.67	80.82	0_0	0_0	0_0
Lebja-4	1001 genomes	asia	World	SAMN03327063	51.63	80.83	0_0	0_0	0_0
Masl-1	1001 genomes	asia	World	SAMN03327064	54.13	81.31	0_0	0_0	0_0
Nosov-1	1001 genomes	asia	World	SAMN03327065	51.87	80.6	0_0	0_0	0_0
Noveg-1	1001 genomes	asia	World	SAMN03327066	51.75	80.82	0_0	0_0	0_0
Noveg-2	1001 genomes	asia	World	SAMN03327067	51.77	80.85	0_0	0_0	0_0
Noveg-3	1001 genomes	asia	World	SAMN03327068	51.73	80.86	0_0	0_0	0_0
Panke-1	1001 genomes	asia	World	SAMN03327069	53.82	80.31	0_0	0_0	0_0
Rakit-1	1001 genomes	asia	World	SAMN03327070	51.87	80.06	0_0	0_0	0_0
Rakit-2	1001 genomes	asia	World	SAMN03327071	51.9	80.06	0_0	0_0	0_0
Rakit-3	1001 genomes	asia	World	SAMN03327072	51.84	80.06	0_0	0_0	0_0
Sever-1	1001 genomes	asia	World	SAMN03327073	52.1	79.31	0_0	0_0	0_0
Zupan-1	1001 genomes	central_europe	World	SAMN03327074	45.07	18.72	0_0	0_0	0_0
Gradi-1	1001 genomes	central_europe	World	SAMN03327075	45.17	18.7	0_0	0_0	0_0
Aiell-1	1001 genomes	italy_balkan_caucasus	World	SAMN03327076	39.126899	16.170188	0_0	0_0	0_0
Basen-1	1001 genomes	italy_balkan_caucasus	World	SAMN03327077	40.37	16.77	0_0	0_0	0_0
Bisig-1	1001 genomes	italy_balkan_caucasus	World	SAMN03327078	39.48	16.28	0_0	0_0	0_0
Bivio-1	1001 genomes	italy_balkan_caucasus	World	SAMN03327079	39.13	16.17	0_0	0_0	0_0
Filet-1	1001 genomes	italy_balkan_caucasus	World	SAMN03327080	40.68	14.87	0_0	0_0	0_0
Giffo-1	1001 genomes	italy_balkan_caucasus	World	SAMN03327081	38.44	16.13	0_0	0_0	0_0
Marce-1	1001 genomes	italy_balkan_caucasus	World	SAMN03327082	38.92	16.47	0_0	0_0	0_0
Marti-1	1001 genomes	italy_balkan_caucasus	World	SAMN03327083	40.64	17.31	0_0	0_0	0_0
Melic-1	1001 genomes	italy_balkan_caucasus	World	SAMN03327084	38.45	16.04	0_0	0_0	0_0
Nicas-1	1001 genomes	italy_balkan_caucasus	World	SAMN03327085	38.97	16.34	0_0	0_0	0_0
Pigna-1	1001 genomes	italy_balkan_caucasus	World	SAMN03327086	41.18	14.18	0_0	0_0	0_0
Sarno-1	1001 genomes	italy_balkan_caucasus	World	SAMN03327087	40.84	14.57	0_0	0_0	0_0
Cimin-1	1001 genomes	italy_balkan_caucasus	World	SAMN03327088	39.58	16.21	0_0	0_0	0_0
Teano-1	1001 genomes	admixed	World	SAMN03327089	41.33	14.09	0_0	0_0	0_0
Mitterberg-1-179	1001 genomes	central_europe	World	SAMN03327090	46.366	11.2832	0_0	0_0	0_0
Mitterberg-1-180	1001 genomes	central_europe	World	SAMN03327091	46.366	11.2832	0_0	0_0	0_0
Mitterberg-1-182	1001 genomes	central_europe	World	SAMN03327092	46.366	11.2832	0_0	0_0	0_0
Mitterberg-1-183	1001 genomes	central_europe	World	SAMN03327093	46.366	11.2832	0_0	0_0	0_0
Mitterberg-2-184	1001 genomes	central_europe	World	SAMN03327094	46.3668	11.2837	0_0	0_0	0_0
Mitterberg-2-185	1001 genomes	central_europe	World	SAMN03327095	46.3668	11.2837	0_0	0_0	0_0
Mitterberg-2-186	1001 genomes	central_europe	World	SAMN03327096	46.3668	11.2837	0_0	0_0	0_0
Mitterberg-3-187	1001 genomes	central_europe	World	SAMN03327097	46.3668	11.2837	0_0	0_0	0_0
Mitterberg-3-188	1001 genomes	central_europe	World	SAMN03327098	46.3668	11.2837	0_0	0_0	0_0
Mitterberg-3-189	1001 genomes	central_europe	World	SAMN03327099	46.3668	11.2837	0_0	0_0	0_0
Mitterberg-4-192	1001 genomes	central_europe	World	SAMN03327100	46.3718	11.2866	0_0	0_0	0_0
Mitterberg-4-193	1001 genomes	central_europe	World	SAMN03327101	46.3718	11.2866	0_0	0_0	0_0
Mitterberg-4-194	1001 genomes	central_europe	World	SAMN03327102	46.3718	11.2866	0_0	0_0	0_0
Castelfed-1-195	1001 genomes	central_europe	World	SAMN03327103	46.3378	11.2928	0_0	0_0	0_0
Castelfed-1-196	1001 genomes	central_europe	World	SAMN03327104	46.3378	11.2928	0_0	0_0	0_0
Castelfed-1-197	1001 genomes	central_europe	World	SAMN03327105	46.3378	11.2928	0_0	0_0	0_0
Castelfed-1-198	1001 genomes	central_europe	World	SAMN03327106	46.3378	11.2928	0_0	0_0	0_0
Castelfed-1-199	1001 genomes	central_europe	World	SAMN03327107	46.3378	11.2928	0_0	0_0	0_0
Castelfed-2-200	1001 genomes	central_europe	World	SAMN03327108	46.3378	11.2928	0_0	0_0	0_0
Castelfed-2-201	1001 genomes	central_europe	World	SAMN03327109	46.3378	11.2928	0_0	0_0	0_0
Castelfed-2-202	1001 genomes	central_europe	World	SAMN03327110	46.3378	11.2928	0_0	0_0	0_0
Castelfed-2-203	1001 genomes	central_europe	World	SAMN03327111	46.3378	11.2928	0_0	0_0	0_0
Castelfed-3-205	1001 genomes	central_europe	World	SAMN03327112	46.3378	11.2928	0_0	0_0	0_0
Castelfed-3-206	1001 genomes	central_europe	World	SAMN03327113	46.3378	11.2928	0_0	0_0	0_0
Castelfed-3-207	1001 genomes	admixed	World	SAMN03327114	46.3378	11.2928	0_0	0_0	0_0
Castelfed-3-208	1001 genomes	central_europe	World	SAMN03327115	46.3378	11.2928	0_0	0_0	0_0
Castelfed-3-209	1001 genomes	central_europe	World	SAMN03327116	46.3378	11.2928	0_0	0_0	0_0
Castelfed-4-210	1001 genomes	central_europe	World	SAMN03327117	46.3378	11.2928	0_0	0_0	0_0
Castelfed-4-211	1001 genomes	central_europe	World	SAMN03327118	46.3378	11.2928	0_0	0_0	0_0
Castelfed-4-214	1001 genomes	central_europe	World	SAMN03327119	46.3378	11.2928	0_0	0_0	0_0
Dolen-1	1001 genomes	italy_balkan_caucasus	World	SAMN03327120	41.62	23.94	0_0	0_0	0_0
Goced-1	1001 genomes	italy_balkan_caucasus	World	SAMN03327121	41.57	23.85	0_0	0_0	0_0
Kolar-1	1001 genomes	italy_balkan_caucasus	World	SAMN03327122	41.37	23.14	0_0	0_0	0_0
Dolna-1-10	1001 genomes	italy_balkan_caucasus	World	SAMN03327123	42.32	23.1	0_0	0_0	0_0
Ivano-1	1001 genomes	italy_balkan_caucasus	World	SAMN03327124	43.7	25.91	0_0	0_0	0_0
Melni-1	1001 genomes	italy_balkan_caucasus	World	SAMN03327125	41.53	23.39	0_0	0_0	0_0
Melni-2	1001 genomes	italy_balkan_caucasus	World	SAMN03327126	41.53	23.39	0_0	0_0	0_0
Choto-1	1001 genomes	italy_balkan_caucasus	World	SAMN03327127	41.5	23.33	0_0	0_0	0_0
Dospa-1	1001 genomes	italy_balkan_caucasus	World	SAMN03327128	41.64	24.18	0_0	0_0	0_0
Podvi-1	1001 genomes	italy_balkan_caucasus	World	SAMN03327129	41.57	24.84	0_0	0_0	0_0
Kardz-1	1001 genomes	italy_balkan_caucasus	World	SAMN03327130	41.62	25.35	0_0	0_0	0_0
Zerev-1-34	1001 genomes	italy_balkan_caucasus	World	SAMN03327131	41.85	23.13	0_0	0_0	0_0
Zerev-1-35	1001 genomes	italy_balkan_caucasus	World	SAMN03327132	41.85	23.13	0_0	0_0	0_0
Dolna-1-39	1001 genomes	italy_balkan_caucasus	World	SAMN03327133	42.32	23.1	0_0	0_0	0_0
Dolna-1-40	1001 genomes	italy_balkan_caucasus	World	SAMN03327134	42.32	23.1	0_0	0_0	0_0
Stara-1	1001 genomes	italy_balkan_caucasus	World	SAMN03327135	42.49	25.61	0_0	0_0	0_0
Grivo-1	1001 genomes	italy_balkan_caucasus	World	SAMN03327136	41.84	25.75	0_0	0_0	0_0
Leska-1-44	1001 genomes	italy_balkan_caucasus	World	SAMN03327137	41.54	24.98	0_0	0_0	0_0
Kardz-2	1001 genomes	italy_balkan_caucasus	World	SAMN03327138	41.66	25.47	0_0	0_0	0_0
Smolj-1	1001 genomes	italy_balkan_caucasus	World	SAMN03327139	41.55	24.75	0_0	0_0	0_0
Koren-1	1001 genomes	italy_balkan_caucasus	World	SAMN03327140	41.83	25.69	0_0	0_0	0_0
Malak-1	1001 genomes	italy_balkan_caucasus	World	SAMN03327141	41.77	25.68	0_0	0_0	0_0
Schip-1	1001 genomes	italy_balkan_caucasus	World	SAMN03327142	42.72	25.33	0_0	0_0	0_0
Groch-1	1001 genomes	italy_balkan_caucasus	World	SAMN03327143	41.71	24.41	0_0	0_0	0_0
Slavi-2	1001 genomes	italy_balkan_caucasus	World	SAMN03327144	41.42	23.67	0_0	0_0	0_0
Epidauros-1	1001 genomes	italy_balkan_caucasus	World	SAMN03327145	37.6	23.08	0_0	0_0	0_0
Faneronemi-3	1001 genomes	italy_balkan_caucasus	World	SAMN03327146	37.07	22.04	0_0	0_0	0_0
Olympia-2	1001 genomes	central_europe	World	SAMN03327147	37.63	21.62	0_0	0_0	0_0
Stiav-1	1001 genomes	central_europe	World	SAMN03327148	48.46	18.9	0_0	0_0	0_0
Stiav-2	1001 genomes	central_europe	World	SAMN03327149	48.46	18.9	0_0	0_0	0_0
Bela-1	1001 genomes	central_europe	World	SAMN03327150	48.47	18.94	0_0	0_0	0_0
Stiav-3	1001 genomes	central_europe	World	SAMN03327151	48.46	18.9	0_0	0_0	0_0
Halca-1	1001 genomes	central_europe	World	SAMN03327152	48.47	18.96	0_0	0_0	0_0
Bela-2	1001 genomes	central_europe	World	SAMN03327153	48.47	18.94	0_0	0_0	0_0
Bela-4	1001 genomes	central_europe	World	SAMN03327154	48.47	18.94	0_0	0_0	0_0
Teiu-2	1001 genomes	admixed	World	SAMN03327155	44.69	25.17	0_0	0_0	0_0
Ulies-1	1001 genomes	asia	World	SAMN03327156	45.95	22.62	0_0	0_0	0_0
Bran-1	1001 genomes	admixed	World	SAMN03327157	45.57	25.42	0_0	0_0	0_0
Toc-1	1001 genomes	central_europe	World	SAMN03327158	46.01	22.33	0_0	0_0	0_0
Orast-1	1001 genomes	central_europe	World	SAMN03327159	45.84	23.16	0_0	0_0	0_0
Furni-1	1001 genomes	admixed	World	SAMN03327160	45.14	25	0_0	0_0	0_0
Iasi-1	1001 genomes	admixed	World	SAMN03327161	47.16	27.59	0_0	0_0	0_0
Sij 1/96	1001 genomes	asia	World	SAMN03327162	41.45	70.05	0_0	0_0	0_0
Zabar-1	1001 genomes	central_europe	World	SAMN03327163	44.38	21.22	0_0	0_0	0_0
Zagub-1	1001 genomes	admixed	World	SAMN03327164	44.23	21.71	0_0	0_0	0_0
Knjas-1	1001 genomes	italy_balkan_caucasus	World	SAMN03327165	43.54	22.29	0_0	0_0	0_0
Sredn-1	1001 genomes	admixed	World	SAMN03327166	44.66	21.37	0_0	0_0	0_0
Vajug-1	1001 genomes	italy_balkan_caucasus	World	SAMN03327167	44.56	22.56	0_0	0_0	0_0
Staro-2	1001 genomes	central_europe	World	SAMN03327168	44.3	21.08	0_0	0_0	0_0
Staro-1	1001 genomes	italy_balkan_caucasus	World	SAMN03327169	44.3	21.08	0_0	0_0	0_0
Altai-5	1001 genomes	asia	World	SAMN03327170	47.75	88.4	0_0	0_0	0_0
Anz-0	1001 genomes	italy_balkan_caucasus	World	SAMN03327171	37.47	49.47	0_0	0_0	0_0
Bik-1	1001 genomes	central_europe	World	SAMN03327172	33.92	35.7	0_0	0_0	0_0
Etna-2	1001 genomes	admixed	World	SAMN03327173	37.69	14.98	0_0	0_0	0_0
Qar-8a	1001 genomes	admixed	World	SAMN03327174	34.1	35.84	0_0	0_0	0_0
Westkar-4	1001 genomes	asia	World	SAMN03327175	42.26	74.16	0_0	0_0	0_0
Ru4-16	1001 genomes	central_europe	World	SAMN03327176	48.57	9.16	0_0	0_0	0_0
HE-1	1001 genomes	central_europe	World	SAMN03327177	48.55	8.99	0_0	0_0	0_0
KBG2-13	1001 genomes	central_europe	World	SAMN03327178	48.53	9.01	0_0	0_0	0_0
Pfn-N2.2-6	1001 genomes	central_europe	World	SAMN03327179	48.56	9.11	0_0	0_0	0_0
Hof-1	1001 genomes	central_europe	World	SAMN03327180	48.41	8.85	0_0	0_0	0_0
Alt-1	1001 genomes	central_europe	World	SAMN03327181	48.59	9.22	0_0	0_0	0_0
Berg-1	1001 genomes	central_europe	World	SAMN03327182	48.41	8.79	0_0	0_0	0_0
Fell3-7	1001 genomes	central_europe	World	SAMN03327183	48.43	8.79	0_0	0_0	0_0
Gn-1	1001 genomes	central_europe	World	SAMN03327184	48.57	9.17	0_0	0_0	0_0
Bach-7	1001 genomes	central_europe	World	SAMN03327185	48.41	8.84	0_0	0_0	0_0
Bai-10	1001 genomes	central_europe	World	SAMN03327186	48.5	8.78	0_0	0_0	0_0
Fell2-4	1001 genomes	central_europe	World	SAMN03327187	48.43	8.79	0_0	0_0	0_0
Kus2-2	1001 genomes	central_europe	World	SAMN03327188	48.52	9.11	0_0	0_0	0_0
Lu3-30	1001 genomes	central_europe	World	SAMN03327189	48.53	9.09	0_0	0_0	0_0
Tu-PK-7	1001 genomes	admixed	World	SAMN03327190	48.52	9.05	0_0	0_0	0_0
Erg2-6	1001 genomes	central_europe	World	SAMN03327191	48.5	8.8	0_0	0_0	0_0
Ha-HBT1-2	1001 genomes	central_europe	World	SAMN03327192	48.54	9.02	0_0	0_0	0_0
Ha-P-13	1001 genomes	central_europe	World	SAMN03327193	48.54	9.01	0_0	0_0	0_0
HI-4	1001 genomes	central_europe	World	SAMN03327194	48.5	9	0_0	0_0	0_0
KBG1-14	1001 genomes	central_europe	World	SAMN03327195	48.53	9.01	0_0	0_0	0_0
Obh-13	1001 genomes	central_europe	World	SAMN03327196	48.39	8.96	0_0	0_0	0_0
Gn2-3	1001 genomes	central_europe	World	SAMN03327197	48.58	9.18	0_0	0_0	0_0
Haes-1	1001 genomes	central_europe	World	SAMN03327198	48.6	9.2	0_0	0_0	0_0
Lu4-2	1001 genomes	central_europe	World	SAMN03327199	48.54	9.09	0_0	0_0	0_0
Ru-N2	1001 genomes	central_europe	World	SAMN03327200	48.57	9.16	0_0	0_0	0_0
Tu-B1-2	1001 genomes	central_europe	World	SAMN03327201	48.52	9.08	0_0	0_0	0_0
Wank-2	1001 genomes	central_europe	World	SAMN03327202	48.5	9.11	0_0	0_0	0_0
Bach2-1	1001 genomes	central_europe	World	SAMN03327203	48.41	8.84	0_0	0_0	0_0
Ha-HBT2-10	1001 genomes	central_europe	World	SAMN03327204	48.54	9.02	0_0	0_0	0_0
Ha-P2-1	1001 genomes	central_europe	World	SAMN03327205	48.54	9.01	0_0	0_0	0_0
Hart-2	1001 genomes	central_europe	World	SAMN03327206	48.39	8.85	0_0	0_0	0_0
Ha-S-B	1001 genomes	central_europe	World	SAMN03327207	48.54	9.01	0_0	0_0	0_0
Ha-SP-2	1001 genomes	central_europe	World	SAMN03327208	48.54	9.01	0_0	0_0	0_0
Kus3-1	1001 genomes	central_europe	World	SAMN03327209	48.51	9.11	0_0	0_0	0_0
Muh-2	1001 genomes	central_europe	World	SAMN03327210	48.42	8.76	0_0	0_0	0_0
Obe1-15	1001 genomes	central_europe	World	SAMN03327211	48.45	8.87	0_0	0_0	0_0
Pfn-10	1001 genomes	central_europe	World	SAMN03327212	48.54	9.09	0_0	0_0	0_0
Ru-2	1001 genomes	central_europe	World	SAMN03327213	48.56	9.16	0_0	0_0	0_0
Schl-7	1001 genomes	central_europe	World	SAMN03327214	48.6	9.22	0_0	0_0	0_0
Tu-B2-3	1001 genomes	central_europe	World	SAMN03327215	48.52	9.08	0_0	0_0	0_0
Tu-KB-6	1001 genomes	western_europe	World	SAMN03327216	48.52	9.05	0_0	0_0	0_0
Tu-KS-7	1001 genomes	central_europe	World	SAMN03327217	48.53	9.07	0_0	0_0	0_0
Tu-NK-12	1001 genomes	central_europe	World	SAMN03327218	48.52	9.05	0_0	0_0	0_0
Tu-W1	1001 genomes	central_europe	World	SAMN03327219	48.52	9.03	0_0	0_0	0_0
BI-4	1001 genomes	central_europe	World	SAMN03327220	48.4	8.77	0_0	0_0	0_0
Fell1-10	1001 genomes	central_europe	World	SAMN03327221	48.42	8.79	0_0	0_0	0_0
Ha-HBT3-11	1001 genomes	central_europe	World	SAMN03327222	48.54	9.02	0_0	0_0	0_0
Tu-WH	1001 genomes	central_europe	World	SAMN03327223	48.55	9.06	0_0	0_0	0_0
IP-Ace-0	1001 genomes	spain	World	SAMN03327224	39.84	-6.6	0_0	0_0	0_0
IP-Amu-0	1001 genomes	spain	World	SAMN03327225	42.35	-3.03	0_0	0_0	0_0
IP-Are-0	1001 genomes	spain	World	SAMN03327226	41	-4.71	0_0	0_0	0_0
IP-Aru-0	1001 genomes	spain	World	SAMN03327227	41.81	2.49	0_0	0_0	0_0
IP-Aul-0	1001 genomes	spain	World	SAMN03327228	40.52	-4.02	0_0	0_0	0_0
IP-Bae-0	1001 genomes	western_europe	World	SAMN03327229	43.34	-5.84	0_0	0_0	0_0
IP-Bes-5	1001 genomes	admixed	World	SAMN03327230	42.91	-4.91	0_0	0_0	0_0
IP-Boa-0	1001 genomes	spain	World	SAMN03327231	40.4	-3.88	0_0	0_0	0_0
IP-Bor-0	1001 genomes	western_europe	World	SAMN03327232	42.49	-6.71	0_0	0_0	0_0
IP-Bos-0	1001 genomes	western_europe	World	SAMN03327233	42.78	0.69	0_0	0_0	0_0
IP-Bra-0	1001 genomes	western_europe	World	SAMN03327234	42.5	-6.15	0_0	0_0	0_0
IP-Bus-0	1001 genomes	admixed	World	SAMN03327235	36.97	-3.28	0_0	0_0	0_0
IP-Cas-0	1001 genomes	admixed	World	SAMN03327236	38.54	-3.39	0_0	0_0	0_0
IP-Cat-0	1001 genomes	relict	World	SAMN03327237	40.54	-3.69	0_0	0_0	0_0
IP-Cha-0	1001 genomes	spain	World	SAMN03327238	40.38	-4.21	0_0	0_0	0_0
IP-Cho-0	1001 genomes	spain	World	SAMN03327239	40.51	-3.9	0_0	0_0	0_0
IP-Cir-0	1001 genomes	admixed	World	SAMN03327240	40.61	-6.57	0_0	0_0	0_0
IP-Cod-0	1001 genomes	spain	World	SAMN03327241	41.25	-1.32	0_0	0_0	0_0
IP-Con-0	1001 genomes	relict	World	SAMN03327242	37.94	-5.6	0_0	0_0	0_0
IP-Cot-0	1001 genomes	admixed	World	SAMN03327243	41.83	-5.38	0_0	0_0	0_0
IP-Coy-0	1001 genomes	admixed	World	SAMN03327244	40.44	-4.27	0_0	0_0	0_0
IP-Dar-0	1001 genomes	spain	World	SAMN03327245	41.13	-1.43	0_0	0_0	0_0
IP-Ees-0	1001 genomes	spain	World	SAMN03327246	40.59	-4.15	0_0	0_0	0_0
IP-Elp-0	1001 genomes	spain	World	SAMN03327247	40.53	-3.92	0_0	0_0	0_0
IP-Esn-2	1001 genomes	spain	World	SAMN03327248	42.27	0.19	0_0	0_0	0_0
IP-Evs-0	1001 genomes	spain	World	SAMN03327249	40.48	-3.96	0_0	0_0	0_0
IP-Ezc-2	1001 genomes	spain	World	SAMN03327250	42.31	-3.02	0_0	0_0	0_0
IP-Fel-2	1001 genomes	western_europe	World	SAMN03327251	43.31	-5.7	0_0	0_0	0_0
IP-Glo-1	1001 genomes	spain	World	SAMN03327252	40.11	-5.77	0_0	0_0	0_0
IP-Gud-3	1001 genomes	admixed	World	SAMN03327253	40.65	-4.11	0_0	0_0	0_0
IP-Hec-0	1001 genomes	spain	World	SAMN03327254	42.86	-0.7	0_0	0_0	0_0
IP-Hue-3	1001 genomes	western_europe	World	SAMN03327255	42.96	-6.1	0_0	0_0	0_0
IP-Ini-0	1001 genomes	spain	World	SAMN03327256	40.46	-3.75	0_0	0_0	0_0
IP-Lac-0	1001 genomes	western_europe	World	SAMN03327257	43.33	-5.91	0_0	0_0	0_0
IP-Laf-1	1001 genomes	western_europe	World	SAMN03327258	43.36	-5.88	0_0	0_0	0_0
IP-Lam-0	1001 genomes	spain	World	SAMN03327259	40.57	-3.89	0_0	0_0	0_0
IP-Lch-0	1001 genomes	spain	World	SAMN03327260	40.51	-4	0_0	0_0	0_0
IP-Leg-0	1001 genomes	spain	World	SAMN03327261	40.33	-3.8	0_0	0_0	0_0
IP-Loz-0	1001 genomes	admixed	World	SAMN03327262	40.98	-3.8	0_0	0_0	0_0
IP-Lro-0	1001 genomes	spain	World	SAMN03327263	40.5	-3.88	0_0	0_0	0_0
IP-Lum-0	1001 genomes	spain	World	SAMN03327264	42.24	-2.62	0_0	0_0	0_0
IP-Mac-0	1001 genomes	spain	World	SAMN03327265	40.72	-3.21	0_0	0_0	0_0
IP-Mad-0	1001 genomes	western_europe	World	SAMN03327266	40.45	-3.67	0_0	0_0	0_0
IP-Mat-0	1001 genomes	spain	World	SAMN03327267	41.76	2.69	0_0	0_0	0_0
IP-Mdd-0	1001 genomes	spain	World	SAMN03327268	41.89	-2.79	0_0	0_0	0_0
IP-Mie-1	1001 genomes	spain	World	SAMN03327269	40.94	-3.22	0_0	0_0	0_0
IP-Moe-0	1001 genomes	spain	World	SAMN03327270	41.78	2.37	0_0	0_0	0_0
IP-Moj-0	1001 genomes	relict	World	SAMN03327271	36.76	-5.28	0_0	0_0	0_0
IP-Moz-0	1001 genomes	spain	World	SAMN03327272	41.91	0.17	0_0	0_0	0_0
IP-Nac-0	1001 genomes	relict	World	SAMN03327273	40.75	-3.99	0_0	0_0	0_0
IP-Ndc-0	1001 genomes	spain	World	SAMN03327274	37.94	-5.45	0_0	0_0	0_0
IP-Oja-0	1001 genomes	spain	World	SAMN03327275	42.34	-3	0_0	0_0	0_0
IP-Ovi-1	1001 genomes	western_europe	World	SAMN03327276	43.38	-5.87	0_0	0_0	0_0
IP-Pad-0	1001 genomes	spain	World	SAMN03327277	41.34	0.99	0_0	0_0	0_0
IP-Pdl-0	1001 genomes	admixed	World	SAMN03327278	43.02	-5.6	0_0	0_0	0_0
IP-Pee-0	1001 genomes	spain	World	SAMN03327279	40.78	-3.62	0_0	0_0	0_0
IP-Per-0	1001 genomes	relict	World	SAMN03327280	37.6	-1.12	0_0	0_0	0_0
IP-Pib-1	1001 genomes	spain	World	SAMN03327281	42.72	-3.44	0_0	0_0	0_0
IP-Pie-0	1001 genomes	admixed	World	SAMN03327282	40.46	-5.32	0_0	0_0	0_0
IP-Pil-0	1001 genomes	spain	World	SAMN03327283	40.46	-4.26	0_0	0_0	0_0
IP-Piq-0	1001 genomes	spain	World	SAMN03327284	42.1	-2.56	0_0	0_0	0_0
IP-Prd-0	1001 genomes	spain	World	SAMN03327285	41.14	-3.68	0_0	0_0	0_0
IP-Pru-0	1001 genomes	spain	World	SAMN03327286	42.38	1.73	0_0	0_0	0_0
IP-Pun-0	1001 genomes	relict	World	SAMN03327287	40.4	-4.77	0_0	0_0	0_0
IP-Pva-1	1001 genomes	spain	World	SAMN03327288	40.93	-3.31	0_0	0_0	0_0
IP-Rib-1	1001 genomes	admixed	World	SAMN03327289	43.16	-5.07	0_0	0_0	0_0
IP-Sal-0	1001 genomes	spain	World	SAMN03327290	41.93	2.92	0_0	0_0	0_0
IP-Sam-0	1001 genomes	admixed	World	SAMN03327291	42.68	-6.96	0_0	0_0	0_0
IP-Sen-0	1001 genomes	admixed	World	SAMN03327292	42.59	0.76	0_0	0_0	0_0
IP-Sfb-6	1001 genomes	spain	World	SAMN03327293	41.78	2.57	0_0	0_0	0_0
IP-Smt-1	1001 genomes	admixed	World	SAMN03327294	40.95	-5.63	0_0	0_0	0_0
IP-Som-0	1001 genomes	spain	World	SAMN03327295	41.14	-3.58	0_0	0_0	0_0
IP-Tau-0	1001 genomes	spain	World	SAMN03327296	42.54	0.84	0_0	0_0	0_0
IP-Tri-0	1001 genomes	spain	World	SAMN03327297	37.38	-6.01	0_0	0_0	0_0
IP-Urd-1	1001 genomes	spain	World	SAMN03327298	42.27	-2.98	0_0	0_0	0_0
IP-Usa-0	1001 genomes	spain	World	SAMN03327299	40.71	-3.24	0_0	0_0	0_0
IP-Val-0	1001 genomes	spain	World	SAMN03327300	42.31	-3.1	0_0	0_0	0_0
IP-Vas-0	1001 genomes	spain	World	SAMN03327301	40.95	-3.31	0_0	0_0	0_0
IP-Ven-0	1001 genomes	relict	World	SAMN03327302	40.76	-4.01	0_0	0_0	0_0
IP-Mah-6	1001 genomes	admixed	World	SAMN03327303	40	4.25	0_0	0_0	0_0
ESP-1-11	1001 genomes	western_europe	World	SAMN03327304	50.72	3.47	0_0	0_0	0_0
GEN-8	1001 genomes	western_europe	World	SAMN03327305	50.59	3.3	0_0	0_0	0_0
BRI-2	1001 genomes	western_europe	World	SAMN03327306	50.68	3.52	0_0	0_0	0_0
ARGE-1-15	1001 genomes	western_europe	World	SAMN03327307	47.16	4.28	0_0	0_0	0_0
CIRY-13	1001 genomes	western_europe	World	SAMN03327308	46.67	4.55	0_0	0_0	0_0
IST-29	1001 genomes	central_europe	World	SAMN03327309	47.58	5.33	0_0	0_0	0_0
Mar-4-16	1001 genomes	central_europe	World	SAMN03327310	47.45	3.94	0_0	0_0	0_0
RAD-21	1001 genomes	western_europe	World	SAMN03327311	46.69	4.34	0_0	0_0	0_0
SAUL-24	1001 genomes	western_europe	World	SAMN03327312	47.43	5.21	0_0	0_0	0_0
DIR-9	1001 genomes	germany	World	SAMN03327313	48.54	4.32	0_0	0_0	0_0
FOR-23	1001 genomes	western_europe	World	SAMN03327314	48.57	4.41	0_0	0_0	0_0
PLY-20	1001 genomes	admixed	World	SAMN03327315	48.59	4.24	0_0	0_0	0_0
RUM-20	1001 genomes	western_europe	World	SAMN03327316	48.91	4.52	0_0	0_0	0_0
TRE-1	1001 genomes	western_europe	World	SAMN03327317	48.86	4.1	0_0	0_0	0_0
ARR-17	1001 genomes	western_europe	World	SAMN03327318	44.05	3.69	0_0	0_0	0_0
BEZ-9	1001 genomes	western_europe	World	SAMN03327319	44.12	3.77	0_0	0_0	0_0
ISS-20	1001 genomes	western_europe	World	SAMN03327320	43.92	3.71	0_0	0_0	0_0
LEC-25	1001 genomes	central_europe	World	SAMN03327321	43.91	4.14	0_0	0_0	0_0
NOZ-6	1001 genomes	admixed	World	SAMN03327322	44.12	4.33	0_0	0_0	0_0
VED-10	1001 genomes	admixed	World	SAMN03327323	43.74	3.89	0_0	0_0	0_0
BAU-15	1001 genomes	western_europe	World	SAMN03327324	50.6	2.93	0_0	0_0	0_0
CATS-6	1001 genomes	western_europe	World	SAMN03327325	50.79	2.69	0_0	0_0	0_0
WAV-8	1001 genomes	western_europe	World	SAMN03327326	50.65	2.99	0_0	0_0	0_0
ICE49 / Aitba-2	1001 genomes	relict	Africa	SAMN03327327	31.48	-7.45	0_0	0_0	0_0
Fei-0	1001 genomes	western_europe	World	SAMN03327328	40.92	-8.54	0_0	0_0	0_0
Agu-1	1001 genomes	spain	World	SAMN03327329	41.32	-1.34	0_0	0_0	0_0
Cdm-0	1001 genomes	spain	World	SAMN03327330	39.73	-5.74	0_0	0_0	0_0
Don-0	1001 genomes	relict	World	SAMN03327331	36.83	-6.36	0_0	0_0	0_0
Leo-1	1001 genomes	admixed	World	SAMN03327332	41.8	-3.11	0_0	0_0	0_0
Mer-6	1001 genomes	spain	World	SAMN03327333	38.92	-6.34	0_0	0_0	0_0
Ped-0	1001 genomes	relict	World	SAMN03327334	40.74	-3.9	0_0	0_0	0_0
Pra-6	1001 genomes	spain	World	SAMN03327335	41.05	-3.54	0_0	0_0	0_0
Qui-0	1001 genomes	western_europe	World	SAMN03327336	42.69	-6.93	0_0	0_0	0_0
Vie-0	1001 genomes	spain	World	SAMN03327337	42.63	0.76	0_0	0_0	0_0
ICE127 / Kly-1	1001 genomes	asia	World	SAMN03327338	51.3333	82.5667	0_0	0_0	0_0
ICE130 / Kly-4	1001 genomes	asia	World	SAMN03327339	51.32	82.55	0_0	0_0	0_0
ICE134 / Koz-2	1001 genomes	asia	World	SAMN03327340	51.33	82.19	0_0	0_0	0_0
ICE60 / Stepn-2	1001 genomes	asia	World	SAMN03327341	54.09	60.46	0_0	0_0	0_0
ICE61 / Stepn-1	1001 genomes	asia	World	SAMN03327342	54.06	60.48	0_0	0_0	0_0
ICE70 / Borsk-2	1001 genomes	asia	World	SAMN03327343	53.04	51.75	0_0	0_0	0_0
ICE71 / Shigu-1	1001 genomes	asia	World	SAMN03327344	53.33	49.48	0_0	0_0	0_0
ICE72 / Shigu-2	1001 genomes	asia	World	SAMN03327345	53.33	49.48	0_0	0_0	0_0
ICE73 / Kidr-1	1001 genomes	asia	World	SAMN03327346	51.31	57.56	0_0	0_0	._.
ICE102 / Galdo-1	1001 genomes	italy_balkan_caucasus	World	SAMN03327347	40.57	15.32	._.	0_0	0_0
ICE104 / Lago-1	1001 genomes	italy_balkan_caucasus	World	SAMN03327348	39.18	16.26	0_0	0_0	0_0
ICE106 / Mammo-1	1001 genomes	italy_balkan_caucasus	World	SAMN03327349	38.36	16.23	0_0	0_0	0_0
ICE107 / Mammo-2	1001 genomes	italy_balkan_caucasus	World	SAMN03327350	38.38	16.22	0_0	0_0	0_0
ICE111 / Monte-1	1001 genomes	italy_balkan_caucasus	World	SAMN03327351	40.28	15.65	0_0	0_0	0_0
ICE119 / Timpo-1	1001 genomes	italy_balkan_caucasus	World	SAMN03327352	39.27	16.27	0_0	0_0	0_0
ICE120 / Valsi-1	1001 genomes	italy_balkan_caucasus	World	SAMN03327353	40.18	16.45	0_0	0_0	._.
ICE163 / Altenb-2	1001 genomes	central_europe	World	SAMN03327354	46.3716	11.2376	0_0	0_0	0_0
ICE169 / Bozen-1.1	1001 genomes	central_europe	World	SAMN03327355	46.513	11.331	0_0	0_0	0_0
ICE173 / Bozen-1.2	1001 genomes	central_europe	World	SAMN03327356	46.513	11.331	0_0	0_0	0_0
ICE181 / Mitterberg-1-181	1001 genomes	central_europe	World	SAMN03327357	46.366	11.2832	0_0	0_0	0_0
ICE212 / Castelfed-4.1	1001 genomes	central_europe	World	SAMN03327358	46.3378	11.2928	0_0	0_0	0_0
ICE213 / Castelfed-4-213	1001 genomes	central_europe	World	SAMN03327359	46.3378	11.2928	0_0	0_0	0_0
ICE216 / Rovero-1	1001 genomes	central_europe	World	SAMN03327360	46.2543	11.167	0_0	0_0	0_0
ICE228 / Vezzano-2.2	1001 genomes	central_europe	World	SAMN03327361	46.6297	10.817	0_0	0_0	0_0
ICE79 / Voeran-1	1001 genomes	central_europe	World	SAMN03327362	46.36	11.23	0_0	0_0	0_0
ICE91 / Angel-1	1001 genomes	italy_balkan_caucasus	World	SAMN03327363	38.62	16.17	0_0	0_0	0_0
ICE92 / Angit-1	1001 genomes	italy_balkan_caucasus	World	SAMN03327364	38.76	16.24	0_0	0_0	0_0
ICE93 / Apost-1	1001 genomes	italy_balkan_caucasus	World	SAMN03327365	39.01	16.47	0_0	0_0	0_0
ICE97 / Ciste-1	1001 genomes	admixed	World	SAMN03327366	41.62	12.87	0_0	0_0	0_0
ICE98 / Ciste-2	1001 genomes	admixed	World	SAMN03327367	41.62	12.87	0_0	0_0	0_0
ICE29 / Slavi-1	1001 genomes	italy_balkan_caucasus	World	SAMN03327368	41.43	23.65	0_0	0_0	0_0
ICE33 / Jablo-1	1001 genomes	italy_balkan_caucasus	World	SAMN03327369	41.59	25.2	0_0	0_0	0_0
ICE7 / Lecho-1	1001 genomes	italy_balkan_caucasus	World	SAMN03327370	41.43	23.5	0_0	0_0	0_0
Bak-2	1001 genomes	italy_balkan_caucasus	World	SAMN03327371	41.7942	43.4767	0_0	0_0	0_0
Lag2.2 / Lag2-2	1001 genomes	italy_balkan_caucasus	World	SAMN03327372	41.8296	46.2831	0_0	0_0	0_0
Vash-1	1001 genomes	italy_balkan_caucasus	World	SAMN03327373	41.2381	46.3728	0_0	0_0	0_0
Nemrut-1	1001 genomes	admixed	World	SAMN03327374	38.6425	42.2394	0_0	0_0	0_0
HKT2.4	1001 genomes	central_europe	World	SAMN03327375	48.14	9.4	0_0	0_0	0_0
Nie1-2	1001 genomes	central_europe	World	SAMN03327376	48.52	8.8	0_0	0_0	0_0
Rue3-1-31	1001 genomes	central_europe	World	SAMN03327377	48.56	9.16	0_0	0_0	0_0
Star-8	1001 genomes	admixed	World	SAMN03327378	48.43	8.82	0_0	0_0	0_0
TueSB30-3	1001 genomes	central_europe	World	SAMN03327379	48.53	9.06	0_0	0_0	0_0
TueV13 / TueV-13	1001 genomes	western_europe	World	SAMN03327380	48.52	9.05	0_0	0_0	0_0
TueWa1-2	1001 genomes	western_europe	World	SAMN03327381	48.53	9.04	0_0	0_0	0_0
ICE1 / Bolin-1	1001 genomes	italy_balkan_caucasus	World	SAMN03327382	44.46	25.74	0_0	0_0	0_0
ICE63 / Copac-1	1001 genomes	central_europe	World	SAMN03327383	46.11	21.95	0_0	0_0	0_0
Kastel-1	1001 genomes	italy_balkan_caucasus	World	SAMN03327384	44.6419	34.3814	0_0	0_0	0_0
ICE150 / Sij-1	1001 genomes	asia	World	SAMN03327385	41.45	70.05	0_0	0_0	0_0
ICE152 / Sij-2	1001 genomes	asia	World	SAMN03327386	41.45	70.05	0_0	0_0	0_0
ICE153 / Sij-4	1001 genomes	asia	World	SAMN03327387	41.45	70.05	0_0	0_0	0_0
Yeg-1	1001 genomes	asia	World	SAMN03327388	39.8692	45.3622	0_0	0_0	0_0
Istisu-1	1001 genomes	italy_balkan_caucasus	World	SAMN03327389	38.9786	48.5594	0_0	0_0	0_0
Lerik1-3	1001 genomes	italy_balkan_caucasus	World	SAMN03327390	38.7406	48.6131	0_0	0_0	0_0
Xan-1	1001 genomes	italy_balkan_caucasus	World	SAMN03327391	38.6536	48.7992	0_0	0_0	0_0
Sha / Ara-1	1001 genomes	asia	World	SAMN03327392	37.29	71.3	0_0	0_0	0_0
ICE21 / Petro-1	1001 genomes	central_europe	World	SAMN03327393	44.34	21.46	0_0	0_0	0_0
ICE36 / Dobra-1	1001 genomes	central_europe	World	SAMN03327394	44.84	20.16	0_0	0_0	0_0
Jl-2	1001 genomes	central_europe	World	SAMN03327395	49.17	16.5	0_0	0_0	0_0
Uk-3	1001 genomes	admixed	World	SAMN03327396	48.0333	7.7667	._.	0_0	0_0
Strand-1	1001 genomes	admixed	World	SAMN03327397	68.8	15.45	0_0	0_0	0_0
Uk-6	1001 genomes	central_europe	World	SAMN03327398	48.02838	7.765567	0_0	0_0	0_0
Kos-1	1001 genomes	asia	World	SAMN03327399	62.02	34.12	0_0	0_0	0_0
Kos-2	1001 genomes	asia	World	SAMN03327400	62.02	34.12	0_0	0_0	0_0
Radk-1	1001 genomes	asia	World	SAMN03327401	61.59	35.11	0_0	0_0	0_0
Radk-2	1001 genomes	asia	World	SAMN03327402	61.59	35.11	0_0	0_0	0_0
Shu-1	1001 genomes	asia	World	SAMN03327403	61.94	34.24	0_0	0_0	0_0
Shu-2	1001 genomes	asia	World	SAMN03327404	61.94	34.24	0_0	0_0	0_0
Valm	1001 genomes	asia	World	SAMN03327405	61.37	61.37	0_0	0_0	0_0
OOE1-1	1001 genomes	central_europe	World	SAMN03327406	48.3315333	14.72665	0_0	0_0	0_0
OOE3-1	1001 genomes	central_europe	World	SAMN03327407	48.3314667	14.7158667	0_0	0_0	0_0
OOE3-2	1001 genomes	central_europe	World	SAMN03327408	48.3314667	14.7158667	0_0	0_0	0_0
Pien	1001 genomes	asia	World	SAMN03327409	60.4	32.09	0_0	0_0	0_0
Samm	1001 genomes	asia	World	SAMN03327410	61.57	30.63	0_0	0_0	0_0
OOE2-1	1001 genomes	central_europe	World	SAMN03327411	48.3268333	14.7181667	0_0	0_0	0_0
OOE2-2	1001 genomes	central_europe	World	SAMN03327412	48.3268333	14.7181667	0_0	0_0	0_0
OOE23	1001 genomes	central_europe	World	SAMN03327413	48.3268333	14.7181667	0_0	0_0	0_0
SCratera	Cape Verde	S_Espong	Santo Antao	SAMEA7018544	17.11265	-25.06094	1_1	1_1	0_0
Sad-0	Iberian	Iberian	World	SAMN15544630	42.534	-4.73	0_0	0_0	0_0
Sca-0	Iberian	Iberian	World	SAMN15544631	37.962	-5.37	0_0	0_0	0_0
Slc-3	Iberian	Iberian	World	SAMN15544632	38.471	-3.744	0_0	0_0	0_0
Sln-22	Iberian	Iberian	World	SAMN15544633	40.357	-3.995	0_0	0_0	0_0
TejB-6	Iberian	Iberian	World	SAMN15544634	38.397	-2.366	0_0	0_0	0_0
Tod-5	Iberian	Iberian	World	SAMN15544635	41.468	-5.045	0_0	0_0	0_0
Toe-0	Iberian	Iberian	World	SAMN15544636	40.593	-3.915	0_0	0_0	0_0
Una-6	Iberian	Iberian	World	SAMN15544637	40.228	-1.978	0_0	0_0	0_0
Ura-0	Iberian	Iberian	World	SAMN15544638	39.423	-3.85	0_0	0_0	0_0
Vai-0	Iberian	Iberian	World	SAMN15544639	41.131	-7.768	0_0	0_0	0_0
Van-0	Iberian	Iberian	World	SAMN15544640	41.019	0.835	0_0	0_0	0_0
Vdc-0	Iberian	Iberian	World	SAMN15544641	38.05	-5.03	0_0	0_0	0_0
Vel-0	Iberian	Iberian	World	SAMN15544642	37.085	-3.382	0_0	0_0	0_0
VisB-3	Iberian	Iberian	World	SAMN15544643	39.846	-6.045	0_0	0_0	0_0
Vlo-1-2	Iberian	Iberian	World	SAMN15544644	39.284	-3.639	0_0	0_0	0_0
Vpe-3	Iberian	Iberian	World	SAMN15544645	42.829	-4.717	0_0	0_0	0_0
Zar-0	Iberian	Iberian	World	SAMN15544646	40.552	-4.195	0_0	0_0	0_0
