# Supplementary material for: Parallel evolution of salinity tolerance in Arabidopsis thaliana accessions from Cape Verde Islands
Source: Sci Adv. 2025 Jul 11;11(28):eadq8210. doi: 10.1126/sciadv.adq8210 (PMC12248283; doi:10.1126/sciadv.adq8210)
Supplement: Supplementary file 2 — Tables S1 to S4 [file sciadv.adq8210_tables_s1_to_s4.zip › adq8210_table_s4.xlsx]

## Sheet: Sheet2
name	position	PCR_product_size	type	fwd_primer	rev_primer	comments
9679	9679988	163	indel	TGTTCATTTCAGATTGTGGCA	CACGGCGTATCAACGAGTTT	Cvi band is 13 nt smaller
9773	9773945	245	indel	TCCCCGAGTTGAGGTATTTT	GCATTCTTTATTAAGATCAAACTTTTT	Cvi band is 80 nt larger
9786	9786359	100	indel	AGTTCTCGCCCTCTACACCA	GGTGAAAGGATTGAGACCCA	Cvi band is 12 nt smaller
9792	9792935	299	CAPS	AAAGACGAGAGAAGCGTATTGG	AGCTTCATCATCATCCACACAC	Cut with SatI; Col band sizes: 219 & 80; Cvi band sizes: 299
9796	9796000	362	indel	GACTTGGCTGACATTGTTGC	ACCAAACTTAGCCAAACCCA	Cvi band is 8 nt smaller
9803	9803041	355	CAPS	TTCATGTTCTGCCTATGTCGTC	TAAATGGTGATTTTTCCCCTTG	Cut with MfeI; Col band sizes: 355; Cvi band sizes: 248 & 107
9806	9806812	755	Sanger seq	TGATTGGGCATGAATGAGTCC	CCGGGTCAACTTGGTTTTGT	Contains (Col->Cvi): 9806502 TA->T, 9806505 A->G, 9806654 G->A, 9806753 T->G, 9806812 A->G
9807	9807458	281	Sanger seq	ACGGTTGGTGCAGAAGACTA	ACTCACATTTCCACGATCTGC	Contains (Col->Cvi): 9807450 T->TA, 9807458 C->T
9812	9812694	357	CAPS	CTCCTTTTTCACTTCCTTTGGA	AAAATCTTTCCCAAAATTGGCT	Cut with HindIII; Col band sizes: 159 & 198; Cvi band sizes: 357
9821	9821665	668	Sanger seq	TGCAGATTCGGGACTTCAGA	CATTTTGCCCCATCTCCAGG	Contains (Col->Cvi): 9821262 T->C, 9821362 T->C, 9821468 G->A, 9821549 T->C, 9821639 TC->A, 9821665 A->G.
9822	9822704	233	CAPS	AAGGTTGGGGAGGATAGTGAGT	TTAGCCGTCTCTTCTCCATCTC	Cut with Hpy188III; Col band sizes: 48 & 185; Cvi band sizes: 233
9829	9829039	192	indel	TCTGCCTCTTCCTTCACCAT	TTGTTCATGAGTGAACTTCTCAAAG	Cvi band is 50 nt smaller
9879	9879798	154	indel	CTTTTCTGTCATCCGATCCA	CCCAATTCAAAAATTAGCCC	Cvi band is 15 nt larger
9993	9993374	130	indel	TACGCAGACATAAGGAGCCC	CGTTGTGCGATTAAAACCCT	Cvi band is 12 nt larger
10029	10029860	157	indel	CATCCTGAGCACCTGTGAAA	GCTTGCTCTCTCCAATGTCC	Cvi band is 10 nt smaller
msat3.20	10189000	Simon et al	indel	ATGAGTGGAAGAGATGGCTC	GGTACGCCGAAAGGG	Simon et al
msat3.32	11208000	Simon et al	indel	GCACTTGCAGCTTAACTT	CGTGACTGTCAAACCG	Simon et al
msat3.15771	15771000	Simon et al	indel	TTAGTCATCTCGAGCAGATCTTG	ATGTGCCAGTATCTCGTTGAC	Simon et al
Amplification was done using a touchdown (TD) PCR with an initial 2 min denaturation at 94°C, 35 TD cycles (15 s at 94°C, 15 s TD (-1°C per cycle) from 58°C to 30°C and 30 s at 72°C) and a final extension at 72°C for 5 min.
